# Supplementary material for: A descriptive study on clinical department managers’ cognition of the Plan-Do-Check-Act cycle and factors influencing their cognition
Source: BMC Med Educ. 2023 May 1;23:294. doi: 10.1186/s12909-023-04293-2 (PMC10152598; doi:10.1186/s12909-023-04293-2)
Supplement: Supplementary file 2 — Supplementary Material 2 [file 12909_2023_4293_MOESM2_ESM.xlsx]

## Sheet: data
order	1.sex	2、age(year)	3、Academic credentials	5、Professional title	6、duty	7、Length of service（years）	8、The meaning of the PDCA cycle	9、PDCA cycle is also known as () cycle	10、The specific steps of PDCA cycle are as follows	11、PDCA cycle can be applied to the tools are	12、Analyses the current onditions and finds out the existent problems	12、Identifies various causes resulting in those problems	12、Identifies the major factors from various causes	12、Works out the solution and improvement plan according to the major factors	12、Carries out the plan and measures	12、Checks the results according to requirements of the plan	12、Summarizes experiences and consolidates achievements	12、Turns problems that haven’t been solved or appear newly into the next cycle	13、Have you learned PDCA cycle	14、How have you ever learned PDCA cycle:	15、How many times have you participated in PDCA cycle related training	16、Do you apply the complete PDCA cycle steps to your daily management	17、Do you think you can accurately use PDCA cycle for quality problem analysis	18、Do you think PDCA cycle can help you effectively solve daily management problems	19、Do you think PDCA cycle analysis is to meet the management requirements of the hospital	20、Are you willing to participate in PDCA cycle training	21、Which form of training do you think is most acceptable
1	M	39	Bachelor	medium-grade	Director	6-10years	no	x	x	x	always	always	always	always	always	sometimes	always	sometimes	not	x	x	x	x	x	yes	not sure	on line
2	M	51	Bachelor	medium-grade	deputyDirector	6-10years	yes	Xiuhart	action、do、check、disposal	check list┋fishbone chart┋permutation chart┋control chart┋histogram┋scatter chart┋hierarchical method┋ flow chart┋Gantt chart	sometimes	sometimes	sometimes	sometimes	sometimes	always	always	always	yes	byself	1	sometimes	not sure	not sure	yes	yes	on line
3	M	39	doctor	high-grade	deputyDirector	1-5years	no	x	x	x	always	always	always	always	always	always	always	always	not	x	x	x	x	x	yes	yes	on line
4	M	39	doctor	high-grade	deputyDirector	1-5years	no	x	x	x	always	always	always	always	always	always	always	always	not	x	x	x	x	x	yes	yes	on line
5	F	35	Bachelor	medium-grade	deputynurse	1-5years	yes	Xiuhart	action、do、check、disposal	check list┋fishbone chart┋scatter chart┋ flow chart┋Gantt chart	sometimes	always	always	always	always	always	always	always	yes	byself	≥3	sometimes	yes	yes	no	yes	off line
6	F	48	Bachelor	high-grade	nurse	10years.	yes	deming	action、do、check、disposal	check list┋fishbone chart┋ flow chart┋Gantt chart┋countermeasure chart	always	always	always	always	always	always	always	always	yes	hospital training	≥3	always	yes	yes	no	yes	on line
7	F	33	Bachelor	medium-grade	deputynurse	1-5years	yes	deming	action、do、check、disposal	check list┋fishbone chart┋scatter chart┋ flow chart┋Gantt chart┋countermeasure chart	always	always	always	always	always	always	always	always	yes	byself	≥3	always	not sure	yes	no	yes	on line
8	F	40	Bachelor	high-grade	nurse	10years.	yes	deming	action、do、check、disposal	check list┋fishbone chart┋ flow chart┋Gantt chart┋countermeasure chart	always	always	always	always	always	always	always	always	yes	byself	≥3	always	yes	yes	no	yes	on line
9	F	30	Bachelor	medium-grade	deputynurse	1-5years	partially	deming	action、do、check、disposal	check list┋fishbone chart┋histogram┋hierarchical method┋countermeasure chart	always	always	always	sometimes	sometimes	always	sometimes	sometimes	not	×	×	×	×	×	no	yes	on line
10	F	50	college	high-grade	nurse	10years.	yes	deming	disposal、check、action、do	check list┋fishbone chart┋ flow chart┋Gantt chart┋countermeasure chart	always	always	always	always	always	always	always	always	not	×	×	×	×	×	no	yes	off line
11	F	28	master	medium-grade	deputynurse	1-5years	yes	deming	action、do、check、disposal	check list┋fishbone chart┋histogram┋hierarchical method┋ flow chart┋Gantt chart┋countermeasure chart	always	always	always	always	always	always	always	always	not	×	×	×	×	×	no	yes	off line
12	F	34	Bachelor	medium-grade	deputynurse	1-5years	yes	deming	action、do、check、disposal	check list┋fishbone chart┋histogram┋Gantt chart	always	always	always	sometimes	always	sometimes	sometimes	sometimes	yes	hospital training	≥3	sometimes	not sure	yes	yes	yes	off line
13	F	42	master	medium-grade	deputyDirector	10years.	yes	deming	action、do、check、disposal	check list┋fishbone chart┋permutation chart┋control chart┋histogram┋scatter chart┋hierarchical method┋ flow chart┋Gantt chart	always	always	always	always	always	always	always	always	not	×	×	×	×	×	no	yes	off line
14	F	30	master	medium-grade	deputynurse	1-5years	yes	deming	action、do、check、disposal	check list┋fishbone chart┋histogram┋ flow chart┋Gantt chart	always	always	always	always	always	always	always	always	yes	hospital training	2	sometimes	not sure	yes	no	yes	off line
15	F	31	master	medium-grade	deputynurse	1-5years	yes	deming	action、do、check、disposal	check list┋fishbone chart┋histogram┋ flow chart┋Gantt chart	always	always	always	always	always	always	always	always	yes	hospital training	1	always	not sure	yes	no	yes	on line
16	F	46	Bachelor	high-grade	nurse	6-10years	yes	deming	action、do、check、disposal	check list┋fishbone chart┋permutation chart	always	always	always	always	always	always	always	sometimes	yes	hospital training	1	sometimes	not sure	not sure	yes	yes	on line
17	F	28	master	medium-grade	deputynurse	1-5years	yes	deming	action、do、check、disposal	check list┋fishbone chart┋histogram┋scatter chart	always	always	always	always	always	always	always	always	not	×	×	×	×	×	no	yes	on line
18	F	51	Bachelor	high-grade	Director	10years.	yes	deming	action、do、check、disposal	fishbone chart┋ flow chart┋Gantt chart	always	always	always	always	always	always	always	always	yes	other institutions	≥3	always	yes	yes	no	yes	off line
19	F	30	master	medium-grade	deputynurse	1-5years	yes	deming	action、do、check、disposal	check list┋fishbone chart┋histogram┋scatter chart┋Gantt chart	always	always	always	always	always	sometimes	always	always	not	×	×	×	×	×	no	yes	off line
20	F	31	master	medium-grade	deputynurse	1-5years	yes	deming	action、do、check、disposal	check list┋fishbone chart┋histogram┋scatter chart┋Gantt chart	always	always	always	sometimes	always	sometimes	sometimes	sometimes	not	×	×	×	×	×	no	yes	on line
21	M	45	master	high-grade	Director	10years.	yes	deming	action、do、check、disposal	check list┋fishbone chart┋permutation chart┋histogram┋scatter chart┋ flow chart┋Gantt chart┋countermeasure chart	always	always	always	always	always	always	always	always	not	×	×	×	×	×	no	not sure	on line
22	F	39	Bachelor	medium-grade	deputynurse	1-5years	yes	deming	action、do、check、disposal	check list┋fishbone chart┋histogram┋scatter chart┋ flow chart	always	always	always	always	always	always	always	always	yes	hospital training	≥3	always	yes	yes	no	yes	off line
23	F	48	Bachelor	high-grade	deputyDirector	10years.	yes	deming	action、check、disposal、do	check list┋fishbone chart┋permutation chart┋control chart┋histogram┋scatter chart┋hierarchical method┋ flow chart┋Gantt chart	always	sometimes	always	always	always	always	always	always	not	×	×	×	×	×	no	yes	on line
24	M	48	Bachelor	high-grade	deputyDirector	1-5years	yes	deming	action、do、check、disposal	check list┋fishbone chart┋permutation chart┋control chart┋histogram┋scatter chart┋hierarchical method┋ flow chart┋Gantt chart	always	always	always	always	always	always	always	sometimes	not	×	×	×	×	×	yes	not sure	on line
25	M	30	Bachelor	medium-grade	nurse	1-5years	yes	Feigenbaum	action、do、check、disposal	check list┋fishbone chart┋permutation chart	always	always	always	always	always	always	always	always	yes	hospital training	3	always	yes	yes	no	yes	off line
26	F	40	Bachelor	medium-grade	nurse	6-10years	yes	Ishikawa Kaoru	action、do、check、disposal	check list┋fishbone chart┋permutation chart	sometimes	sometimes	sometimes	sometimes	sometimes	sometimes	sometimes	sometimes	not	×	×	×	×	×	yes	yes	on line
27	F	42	Bachelor	medium-grade	Director	10years.	yes	Feigenbaum	action、do、check、disposal	fishbone chart┋ flow chart┋Gantt chart	always	always	always	always	always	always	always	always	yes	other institutions	≥3	always	yes	yes	yes	yes	on line
28	F	46	Bachelor	medium-grade	deputyDirector	6-10years	partially	deming	action、check、disposal、do	check list┋fishbone chart┋permutation chart┋control chart┋histogram┋scatter chart┋hierarchical method┋ flow chart┋Gantt chart	sometimes	sometimes	sometimes	sometimes	sometimes	sometimes	sometimes	sometimes	yes	byself	1	sometimes	not sure	not sure	no	yes	off line
29	F	54	Bachelor	medium-grade	deputynurse	10years.	yes	deming	action、do、check、disposal	check list┋fishbone chart┋histogram┋scatter chart┋ flow chart┋countermeasure chart	always	sometimes	always	always	always	sometimes	sometimes	sometimes	not	×	×	×	×	×	yes	yes	on line
30	F	39	master	high-grade	deputyDirector	1-5years	yes	deming	action、do、check、disposal	check list┋fishbone chart┋permutation chart┋control chart┋histogram┋scatter chart┋hierarchical method┋ flow chart┋Gantt chart	always	always	always	always	always	always	always	always	not	×	×	×	×	×	no	yes	on line
31	F	42	doctor	high-grade	deputyDirector	1-5years	partially	Xiuhart	action、check、disposal、do	check list┋fishbone chart┋permutation chart┋control chart┋histogram┋scatter chart┋hierarchical method┋ flow chart┋Gantt chart	sometimes	sometimes	sometimes	sometimes	sometimes	sometimes	sometimes	sometimes	not	×	×	×	×	×	no	yes	on line
32	F	49	Bachelor	high-grade	deputyDirector	1-5years	partially	deming	action、do、check、disposal	check list┋fishbone chart┋permutation chart┋control chart┋histogram┋scatter chart┋hierarchical method┋ flow chart┋Gantt chart	always	always	always	always	always	sometimes	sometimes	sometimes	not	×	×	×	×	×	no	yes	off line
33	M	50	Bachelor	high-grade	deputyDirector	10years.	yes	deming	action、do、check、disposal	check list┋fishbone chart┋permutation chart┋control chart┋histogram┋scatter chart┋hierarchical method┋ flow chart┋Gantt chart	sometimes	sometimes	sometimes	sometimes	sometimes	sometimes	sometimes	sometimes	not	×	×	×	×	×	no	yes	on line
34	F	38	doctor	medium-grade	deputyDirector	1-5years	yes	deming	action、do、check、disposal	check list┋fishbone chart┋permutation chart┋control chart┋histogram┋scatter chart┋hierarchical method┋ flow chart┋Gantt chart┋countermeasure chart	always	sometimes	sometimes	sometimes	sometimes	sometimes	sometimes	sometimes	not	×	×	×	×	×	no	yes	off line
35	M	50	doctor	high-grade	Director	6-10years	yes	deming	action、do、check、disposal	check list┋fishbone chart┋permutation chart┋histogram┋scatter chart┋Gantt chart┋countermeasure chart	always	always	always	always	always	always	sometimes	sometimes	not	×	×	×	×	×	no	yes	off line
36	M	51	Bachelor	high-grade	Director	10years.	partially	deming	action、do、check、disposal	fishbone chart┋histogram┋Gantt chart	sometimes	sometimes	sometimes	sometimes	sometimes	sometimes	sometimes	sometimes	not	×	×	×	×	×	yes	not sure	off line
37	F	40	master	medium-grade	Director	10years.	yes	deming	action、do、check、disposal	fishbone chart┋ flow chart┋Gantt chart	always	always	always	always	always	always	always	always	yes	hospital training	3	always	yes	yes	no	yes	on line
38	M	47	doctor	high-grade	deputyDirector	10years.	yes	deming	action、check、disposal、do	check list┋fishbone chart┋permutation chart┋control chart┋histogram┋scatter chart┋hierarchical method┋ flow chart┋Gantt chart┋countermeasure chart	sometimes	sometimes	sometimes	sometimes	sometimes	sometimes	sometimes	sometimes	not	×	×	×	×	×	no	yes	off line
39	M	36	master	medium-grade	deputyDirector	1-5years	yes	Feigenbaum	action、do、check、disposal	check list┋fishbone chart┋permutation chart┋control chart┋histogram┋scatter chart┋hierarchical method┋ flow chart┋Gantt chart┋countermeasure chart	always	always	always	always	always	always	sometimes	sometimes	not	×	×	×	×	×	no	yes	off line
40	M	54	Bachelor	high-grade	Director	1-5years	yes	deming	action、do、check、disposal	check list┋fishbone chart┋scatter chart┋Gantt chart┋countermeasure chart	always	always	always	always	always	always	always	always	yes	hospital training	≥3	always	yes	yes	no	yes	off line
41	F	36	doctor	medium-grade	deputyDirector	1-5years	yes	deming	action、do、check、disposal	check list┋fishbone chart┋permutation chart┋control chart┋histogram┋scatter chart┋hierarchical method┋ flow chart┋Gantt chart┋countermeasure chart	always	sometimes	always	always	always	sometimes	always	always	not	×	×	×	×	×	no	yes	on line
42	F	42	master	high-grade	deputyDirector	1-5years	partially	Feigenbaum	action、do、check、disposal	check list┋fishbone chart┋permutation chart┋control chart┋histogram┋scatter chart┋hierarchical method┋ flow chart┋Gantt chart┋countermeasure chart	sometimes	sometimes	sometimes	sometimes	sometimes	sometimes	sometimes	never	not	×	×	×	×	×	no	yes	off line
43	M	55	Bachelor	high-grade	deputyDirector	6-10years	partially	deming	action、do、check、disposal	check list┋fishbone chart┋permutation chart┋control chart┋histogram┋scatter chart┋hierarchical method┋ flow chart┋Gantt chart┋countermeasure chart	always	always	always	always	always	always	always	always	not	×	×	×	×	×	yes	yes	off line
44	F	50	Bachelor	high-grade	deputyDirector	1-5years	yes	deming	action、do、check、disposal	check list┋fishbone chart┋permutation chart┋control chart┋histogram┋scatter chart┋hierarchical method┋ flow chart┋Gantt chart┋countermeasure chart	always	always	always	always	always	always	always	always	not	×	×	×	×	×	no	yes	on line
45	M	58	Bachelor	high-grade	deputyDirector	1-5years	partially	deming	action、do、check、disposal	check list┋fishbone chart┋permutation chart┋control chart┋histogram┋scatter chart┋hierarchical method┋ flow chart┋Gantt chart┋countermeasure chart	always	always	always	always	sometimes	sometimes	sometimes	never	not	×	×	×	×	×	no	yes	on line
46	F	43	doctor	high-grade	deputyDirector	6-10years	yes	deming	action、do、check、disposal	check list┋fishbone chart┋permutation chart┋control chart┋histogram┋scatter chart┋hierarchical method┋ flow chart┋Gantt chart┋countermeasure chart	always	sometimes	sometimes	sometimes	sometimes	sometimes	sometimes	sometimes	not	×	×	×	×	×	no	yes	on line
47	F	49	doctor	high-grade	deputyDirector	1-5years	yes	deming	action、do、check、disposal	check list┋fishbone chart┋permutation chart┋control chart┋histogram┋scatter chart┋hierarchical method┋ flow chart┋Gantt chart┋countermeasure chart	always	always	always	always	always	always	always	always	not	×	×	×	×	×	no	yes	on line
48	M	54	Bachelor	high-grade	Director	1-5years	yes	deming	action、do、check、disposal	check list┋fishbone chart┋scatter chart┋Gantt chart┋countermeasure chart	always	always	always	always	always	always	always	always	yes	hospital training	≥3	always	yes	yes	no	yes	off line
49	M	55	Bachelor	high-grade	deputyDirector	6-10years	partially	Feigenbaum	action、do、check、disposal	check list┋fishbone chart┋permutation chart┋control chart┋histogram┋scatter chart┋hierarchical method┋ flow chart┋Gantt chart┋countermeasure chart	always	always	always	always	always	always	always	always	not	×	×	×	×	×	no	yes	on line
50	M	40	master	high-grade	deputyDirector	1-5years	yes	Xiuhart	action、do、check、disposal	check list┋fishbone chart┋permutation chart┋control chart┋histogram┋scatter chart┋hierarchical method┋ flow chart┋Gantt chart┋countermeasure chart	always	always	always	always	always	sometimes	sometimes	sometimes	not	×	×	×	×	×	no	yes	off line
51	F	41	Bachelor	medium-grade	nurse	10years.	yes	deming	action、do、check、disposal	check list┋fishbone chart┋permutation chart┋hierarchical method┋ flow chart	always	always	always	sometimes	always	always	always	always	yes	hospital training	3	sometimes	not sure	not sure	no	yes	off line
52	F	40	Bachelor	high-grade	deputynurse	6-10years	yes	deming	action、do、check、disposal	check list┋fishbone chart┋histogram┋scatter chart┋ flow chart┋Gantt chart	always	always	always	always	always	always	always	always	yes	hospital training	≥3	always	yes	yes	yes	yes	off line
53	M	43	master	medium-grade	deputyDirector	1-5years	partially	deming	action、do、check、disposal	check list┋fishbone chart┋permutation chart┋control chart┋histogram┋scatter chart┋hierarchical method┋ flow chart┋Gantt chart┋countermeasure chart	sometimes	sometimes	sometimes	sometimes	sometimes	always	sometimes	sometimes	yes	hospital training	1	sometimes	not sure	not sure	no	yes	on line
54	F	33	Bachelor	medium-grade	nurse	1-5years	yes	deming	action、do、check、disposal	check list┋fishbone chart┋permutation chart┋hierarchical method┋ flow chart┋Gantt chart┋countermeasure chart	always	always	always	sometimes	always	always	sometimes	sometimes	not	x	x	x	x	x	yes	not sure	off line
55	M	50	master	high-grade	deputyDirector	10years.	yes	deming	action、do、check、disposal	check list┋fishbone chart┋permutation chart┋control chart┋histogram┋scatter chart┋hierarchical method┋ flow chart┋Gantt chart┋countermeasure chart	sometimes	always	always	sometimes	sometimes	sometimes	sometimes	sometimes	yes	byself	1	always	yes	yes	yes	yes	on line
56	M	43	Bachelor	high-grade	Director	10years.	yes	deming	action、do、check、disposal	check list┋fishbone chart┋permutation chart┋histogram┋scatter chart┋hierarchical method┋ flow chart┋Gantt chart	always	always	always	always	always	sometimes	sometimes	sometimes	not	x	x	x	x	x	no	yes	on line
57	F	44	Bachelor	high-grade	nurse	6-10years	yes	deming	action、do、check、disposal	check list┋fishbone chart┋permutation chart┋hierarchical method┋ flow chart┋Gantt chart┋countermeasure chart	always	always	always	always	always	always	always	always	yes	hospital training	≥3	always	yes	yes	no	yes	on line
58	M	37	master	medium-grade	deputyDirector	1-5years	yes	deming	action、do、check、disposal	check list┋fishbone chart┋permutation chart┋control chart┋histogram┋scatter chart┋hierarchical method┋ flow chart┋Gantt chart┋countermeasure chart	always	always	always	always	always	always	sometimes	always	not	x	x	x	x	x	no	not sure	on line
59	M	46	master	high-grade	Director	10years.	partially	Xiuhart	action、do、check、disposal	fishbone chart┋histogram┋Gantt chart	always	always	always	always	always	always	sometimes	sometimes	not	x	x	x	x	x	no	yes	off line
60	M	53	Bachelor	high-grade	nurse	10years.	yes	deming	action、do、check、disposal	check list┋fishbone chart┋permutation chart┋Gantt chart	always	always	sometimes	sometimes	always	sometimes	sometimes	sometimes	not	x	x	x	x	x	no	yes	on line
61	M	48	Bachelor	high-grade	Director	10years.	yes	deming	action、do、check、disposal	check list┋fishbone chart┋permutation chart┋histogram┋scatter chart┋hierarchical method┋ flow chart	always	always	sometimes	always	always	always	always	always	not	x	x	x	x	x	yes	yes	off line
62	M	50	Bachelor	high-grade	Director	10years.	yes	deming	action、do、check、disposal	check list┋fishbone chart┋permutation chart┋histogram┋scatter chart┋ flow chart┋Gantt chart┋countermeasure chart	always	always	always	always	always	always	always	always	yes	hospital training	≥3	always	not sure	yes	yes	yes	off line
63	M	54	Bachelor	high-grade	Director	10years.	yes	deming	action、do、check、disposal	check list┋fishbone chart┋permutation chart┋histogram┋scatter chart┋countermeasure chart	always	always	always	always	always	always	always	always	yes	hospital training	≥3	always	yes	yes	no	yes	off line
64	M	53	doctor	high-grade	Director	1-5years	yes	deming	action、do、check、disposal	check list┋fishbone chart┋permutation chart┋histogram┋scatter chart	always	always	always	always	always	always	always	always	yes	hospital training	≥3	always	yes	yes	yes	yes	on line
65	M	50	Bachelor	high-grade	Director	10years.	yes	Xiuhart	action、do、check、disposal	check list┋fishbone chart┋permutation chart┋histogram┋ flow chart┋Gantt chart	always	always	always	always	always	always	always	always	yes	hospital training	≥3	always	yes	yes	no	yes	off line
66	F	56	college	high-grade	deputyDirector	10years.	yes	deming	action、do、check、disposal	check list┋fishbone chart┋permutation chart┋control chart┋histogram┋scatter chart┋hierarchical method┋ flow chart┋Gantt chart┋countermeasure chart	always	always	always	always	always	always	always	always	not	x	x	x	x	x	no	not sure	on line
67	M	42	doctor	high-grade	Director	10years.	yes	Feigenbaum	action、do、check、disposal	check list┋fishbone chart┋permutation chart┋histogram┋ flow chart	always	always	always	always	always	always	always	always	yes	hospital training	1	always	yes	yes	yes	yes	off line
68	M	46	doctor	high-grade	Director	10years.	yes	deming	action、do、check、disposal	check list┋fishbone chart┋permutation chart┋histogram┋Gantt chart┋countermeasure chart	always	always	always	always	sometimes	sometimes	sometimes	sometimes	yes	hospital training	1	sometimes	yes	yes	no	yes	off line
69	M	50	Bachelor	high-grade	Director	10years.	yes	deming	action、do、check、disposal	check list┋fishbone chart┋Gantt chart	always	always	always	always	always	always	always	always	yes	hospital training	3	sometimes	not sure	yes	no	yes	on line
70	M	38	doctor	high-grade	deputyDirector	6-10years	yes	deming	action、do、check、disposal	check list┋fishbone chart┋permutation chart┋control chart┋histogram┋scatter chart┋hierarchical method┋ flow chart┋Gantt chart┋countermeasure chart	always	always	always	always	always	always	always	always	yes	hospital training	2	sometimes	yes	not sure	no	yes	on line
71	M	51	master	high-grade	Director	10years.	yes	deming	action、do、check、disposal	check list┋fishbone chart┋permutation chart┋control chart┋histogram┋hierarchical method	always	always	always	always	always	always	always	always	not	x	x	x	x	x	no	yes	on line
72	M	48	master	high-grade	deputyDirector	10years.	no	x	x	x	sometimes	sometimes	sometimes	sometimes	never	sometimes	never	never	not	x	x	x	x	x	yes	not sure	on line
73	M	50	college	high-grade	nurse	10years.	no	x	x	x	always	sometimes	always	always	sometimes	always	always	never	not	x	x	x	x	x	no	yes	on line
74	F	38	master	medium-grade	deputynurse	1-5years	yes	deming	action、do、check、disposal	check list┋fishbone chart┋histogram┋scatter chart┋ flow chart┋Gantt chart	always	always	always	always	always	always	always	always	yes	other institutions	≥3	always	yes	yes	no	yes	off line
75	F	47	doctor	high-grade	deputyDirector	1-5years	yes	deming	action、do、check、disposal	check list┋fishbone chart┋permutation chart┋control chart┋histogram┋scatter chart┋hierarchical method┋ flow chart┋Gantt chart┋countermeasure chart	always	always	always	always	always	always	always	sometimes	yes	hospital training	2	always	yes	yes	no	yes	on line
76	M	47	Bachelor	high-grade	Director	10years.	yes	Feigenbaum	action、do、check、disposal	check list┋fishbone chart┋permutation chart┋histogram┋Gantt chart┋countermeasure chart	always	always	always	always	always	always	always	always	yes	hospital training	≥3	always	yes	yes	yes	yes	off line
77	M	41	Bachelor	medium-grade	deputyDirector	1-5years	yes	Ishikawa Kaoru	action、check、disposal、do	check list┋fishbone chart┋permutation chart┋control chart┋histogram┋scatter chart┋hierarchical method┋ flow chart┋Gantt chart┋countermeasure chart	always	always	always	always	always	always	always	always	not	x	x	x	x	x	no	yes	off line
78	F	46	master	high-grade	Director	1-5years	yes	deming	action、do、check、disposal	check list┋fishbone chart┋permutation chart┋control chart┋scatter chart┋ flow chart┋Gantt chart	always	always	always	always	always	always	always	always	not	x	x	x	x	x	no	yes	off line
79	M	52	master	high-grade	deputyDirector	10years.	yes	deming	action、do、check、disposal	check list┋fishbone chart┋permutation chart┋control chart┋histogram┋scatter chart┋hierarchical method┋ flow chart┋Gantt chart┋countermeasure chart	always	always	always	sometimes	sometimes	sometimes	sometimes	sometimes	not	x	x	x	x	x	no	yes	off line
80	M	50	Bachelor	high-grade	Director	1-5years	yes	Xiuhart	action、check、disposal、do	check list┋fishbone chart┋permutation chart┋histogram┋Gantt chart	always	always	always	always	always	always	always	always	yes	hospital training	2	always	yes	yes	no	yes	off line
81	F	37	Bachelor	high-grade	deputynurse	6-10years	yes	deming	action、do、check、disposal	check list┋fishbone chart┋histogram┋scatter chart┋ flow chart┋Gantt chart	always	sometimes	sometimes	always	sometimes	sometimes	always	never	not	x	x	x	x	x	yes	yes	on line
82	M	51	Bachelor	high-grade	Director	10years.	yes	Xiuhart	action、do、check、disposal	check list┋fishbone chart┋permutation chart┋Gantt chart	always	always	always	always	always	always	always	always	not	x	x	x	x	x	no	yes	on line
83	M	45	Bachelor	high-grade	Director	10years.	yes	Ishikawa Kaoru	action、do、check、disposal	check list┋fishbone chart┋ flow chart┋Gantt chart┋countermeasure chart	sometimes	sometimes	sometimes	sometimes	sometimes	sometimes	sometimes	sometimes	not	x	x	x	x	x	no	not sure	on line
84	M	54	Bachelor	high-grade	nurse	10years.	yes	deming	action、do、check、disposal	check list┋fishbone chart┋permutation chart┋Gantt chart┋countermeasure chart	always	always	always	always	always	always	always	always	yes	hospital training	≥3	always	yes	yes	no	yes	off line
85	M	56	Bachelor	high-grade	Director	10years.	yes	deming	action、check、disposal、do	check list┋fishbone chart┋permutation chart┋histogram┋hierarchical method┋Gantt chart┋countermeasure chart	sometimes	always	always	sometimes	always	sometimes	sometimes	always	yes	hospital training	3	always	not sure	yes	no	not sure	off line
86	M	59	Bachelor	high-grade	Director	10years.	yes	deming	action、do、check、disposal	check list┋fishbone chart┋ flow chart┋Gantt chart┋countermeasure chart	always	always	always	always	always	sometimes	sometimes	sometimes	not	×	×	×	×	×	yes	not sure	on line
87	F	40	Bachelor	medium-grade	nurse	1-5years	yes	deming	action、do、check、disposal	check list┋fishbone chart┋permutation chart┋Gantt chart┋countermeasure chart	always	always	always	always	always	always	always	always	yes	hospital training	≥3	sometimes	yes	yes	no	yes	off line
88	M	48	doctor	high-grade	Director	1-5years	no	x	x	x	always	always	always	always	always	always	always	sometimes	not	x	x	x	x	x	no	yes	on line
89	M	42	Bachelor	high-grade	nurse	10years.	yes	deming	action、do、check、disposal	check list┋fishbone chart┋permutation chart┋Gantt chart┋countermeasure chart	sometimes	sometimes	sometimes	sometimes	sometimes	sometimes	sometimes	sometimes	yes	hospital training	2	always	yes	yes	no	not sure	off line
90	M	42	Bachelor	high-grade	deputyDirector	1-5years	yes	deming	action、check、disposal、do	check list┋fishbone chart┋permutation chart┋control chart┋histogram┋scatter chart┋hierarchical method┋ flow chart┋Gantt chart┋countermeasure chart	always	always	always	always	always	always	always	always	yes	hospital training	3	always	yes	yes	yes	yes	on line
91	F	50	Bachelor	high-grade	deputyDirector	10years.	yes	deming	action、do、check、disposal	check list┋fishbone chart┋permutation chart┋control chart┋histogram┋scatter chart┋hierarchical method┋ flow chart┋Gantt chart┋countermeasure chart	always	always	always	always	always	always	always	always	yes	hospital training	≥3	always	yes	yes	yes	yes	on line
92	F	35	master	medium-grade	deputynurse	1-5years	yes	deming	action、do、check、disposal	check list┋fishbone chart┋histogram┋scatter chart┋ flow chart┋Gantt chart┋countermeasure chart	sometimes	sometimes	sometimes	sometimes	sometimes	sometimes	sometimes	sometimes	not	x	x	x	x	x	yes	yes	on line
93	F	59	Bachelor	high-grade	deputyDirector	10years.	yes	deming	action、do、check、disposal	check list┋fishbone chart┋permutation chart┋control chart┋histogram┋scatter chart┋hierarchical method┋ flow chart┋Gantt chart┋countermeasure chart	always	always	always	always	always	always	always	always	yes	hospital training	≥3	always	yes	yes	no	yes	off line
94	F	48	Bachelor	high-grade	deputynurse	6-10years	yes	Ishikawa Kaoru	action、do、check、disposal	control chart	always	always	always	always	always	sometimes	always	sometimes	not	x	x	x	x	x	yes	yes	on line
95	M	43	Bachelor	high-grade	Director	10years.	yes	deming	action、do、check、disposal	check list┋fishbone chart┋ flow chart┋Gantt chart┋countermeasure chart	sometimes	sometimes	sometimes	sometimes	sometimes	sometimes	sometimes	sometimes	not	x	x	x	x	x	yes	yes	on line
96	F	52	Bachelor	medium-grade	deputyDirector	10years.	yes	deming	action、do、check、disposal	check list┋fishbone chart┋permutation chart┋control chart┋histogram┋scatter chart┋hierarchical method┋ flow chart┋Gantt chart┋countermeasure chart	always	always	always	always	always	always	always	always	yes	hospital training	3	always	yes	yes	no	yes	off line
97	F	37	master	medium-grade	deputyDirector	1-5years	yes	Feigenbaum	action、do、check、disposal	check list┋fishbone chart┋permutation chart┋control chart┋histogram┋scatter chart┋hierarchical method┋ flow chart┋Gantt chart┋countermeasure chart	sometimes	sometimes	never	sometimes	sometimes	sometimes	sometimes	sometimes	not	×	×	×	×	×	yes	yes	on line
98	M	39	Bachelor	high-grade	nurse	1-5years	partially	deming	action、do、check、disposal	check list┋fishbone chart┋permutation chart┋control chart	sometimes	sometimes	sometimes	sometimes	sometimes	sometimes	sometimes	sometimes	yes	hospital training	≥3	sometimes	not sure	not sure	no	yes	off line
99	F	42	college	medium-grade	Director	10years.	yes	deming	action、do、check、disposal	check list┋fishbone chart┋permutation chart┋control chart┋histogram┋scatter chart┋ flow chart	always	always	always	always	always	always	always	always	yes	byself	1	always	yes	yes	yes	yes	off line
100	F	56	Bachelor	high-grade	Director	1-5years	yes	deming	action、do、check、disposal	check list┋fishbone chart┋permutation chart┋control chart┋histogram┋scatter chart┋hierarchical method┋ flow chart┋Gantt chart┋countermeasure chart	always	always	always	always	always	always	always	always	yes	hospital training	≥3	always	yes	yes	no	yes	on line
101	M	39	master	high-grade	Director	1-5years	yes	deming	action、do、check、disposal	check list┋fishbone chart┋permutation chart┋control chart┋histogram┋scatter chart┋hierarchical method┋ flow chart┋Gantt chart┋countermeasure chart	always	always	always	sometimes	sometimes	sometimes	sometimes	sometimes	yes	other institutions	≥3	always	yes	yes	no	yes	off line
102	M	53	Bachelor	high-grade	deputyDirector	1-5years	yes	deming	action、do、check、disposal	control chart┋ flow chart	sometimes	sometimes	sometimes	sometimes	sometimes	sometimes	sometimes	sometimes	yes	other institutions	≥3	always	yes	yes	no	yes	off line
103	M	47	doctor	high-grade	deputyDirector	6-10years	yes	deming	action、do、check、disposal	check list┋fishbone chart┋permutation chart┋control chart┋histogram┋scatter chart┋hierarchical method┋ flow chart┋Gantt chart┋countermeasure chart	always	always	always	sometimes	always	always	sometimes	sometimes	not	x	x	x	x	x	no	yes	on line
104	M	50	Bachelor	high-grade	deputyDirector	10years.	yes	deming	action、do、check、disposal	check list┋fishbone chart┋permutation chart┋control chart┋histogram┋scatter chart┋hierarchical method┋ flow chart┋Gantt chart┋countermeasure chart	always	always	always	sometimes	always	always	sometimes	sometimes	not	x	x	x	x	x	no	yes	off line
105	M	55	Bachelor	high-grade	Director	10years.	yes	deming	action、check、disposal、do	check list┋fishbone chart┋permutation chart┋control chart┋histogram┋scatter chart┋hierarchical method┋ flow chart┋Gantt chart┋countermeasure chart	always	always	always	always	always	always	always	always	yes	hospital training	3	always	yes	yes	no	yes	off line
106	F	50	Bachelor	high-grade	Director	10years.	yes	deming	action、do、check、disposal	check list┋fishbone chart┋permutation chart┋control chart┋histogram┋scatter chart┋hierarchical method┋ flow chart┋Gantt chart┋countermeasure chart	always	always	always	always	always	always	always	always	yes	hospital training	≥3	always	yes	yes	no	yes	off line
107	F	52	doctor	high-grade	deputyDirector	10years.	yes	Xiuhart	action、do、check、disposal	check list┋fishbone chart┋permutation chart┋control chart┋histogram┋scatter chart┋hierarchical method┋ flow chart┋Gantt chart┋countermeasure chart	always	always	sometimes	sometimes	always	always	always	always	not	x	x	x	x	x	no	yes	on line
108	M	58	master	high-grade	Director	10years.	yes	deming	action、do、check、disposal	check list┋fishbone chart┋permutation chart┋control chart┋histogram┋scatter chart┋hierarchical method┋ flow chart┋Gantt chart┋countermeasure chart	always	always	always	always	sometimes	always	always	sometimes	yes	hospital training	≥3	always	yes	yes	no	yes	on line
109	M	38	master	high-grade	deputyDirector	1-5years	yes	Xiuhart	action、do、check、disposal	check list┋fishbone chart┋permutation chart┋control chart┋histogram┋scatter chart┋hierarchical method┋ flow chart┋Gantt chart┋countermeasure chart	always	always	always	always	always	always	always	sometimes	not	×	×	×	×	×	no	yes	on line
110	M	48	Bachelor	high-grade	Director	1-5years	partially	Xiuhart	disposal、check、action、do	fishbone chart┋histogram┋Gantt chart	sometimes	sometimes	sometimes	sometimes	sometimes	sometimes	sometimes	sometimes	not	x	x	x	x	x	yes	yes	off line
111	F	40	Bachelor	medium-grade	Director	10years.	yes	deming	action、check、disposal、do	check list┋fishbone chart┋ flow chart┋Gantt chart	always	sometimes	sometimes	always	always	always	always	sometimes	not	x	x	x	x	x	no	yes	off line
112	M	53	college	high-grade	Director	10years.	no	x	x	x	always	always	always	always	always	sometimes	always	never	not	x	x	x	x	x	no	yes	on line
113	F	43	Bachelor	high-grade	Director	1-5years	yes	deming	action、do、check、disposal	check list┋fishbone chart┋permutation chart┋control chart┋histogram┋scatter chart┋hierarchical method┋ flow chart┋Gantt chart┋countermeasure chart	always	always	always	always	always	always	always	always	yes	hospital training	≥3	always	yes	yes	no	yes	off line
114	F	43	Bachelor	medium-grade	Director	10years.	partially	deming	action、do、check、disposal	fishbone chart┋permutation chart┋control chart┋histogram	always	always	always	sometimes	sometimes	sometimes	sometimes	sometimes	not	x	x	x	x	x	no	yes	off line
115	M	49	doctor	high-grade	Director	6-10years	yes	Xiuhart	action、do、check、disposal	check list┋fishbone chart┋ flow chart┋Gantt chart	always	always	always	always	sometimes	sometimes	sometimes	sometimes	not	x	x	x	x	x	no	yes	on line
116	M	53	Bachelor	high-grade	Director	10years.	yes	deming	action、do、check、disposal	check list┋fishbone chart┋ flow chart┋Gantt chart	sometimes	sometimes	always	always	sometimes	sometimes	always	always	not	x	x	x	x	x	no	yes	off line
117	M	51	Bachelor	high-grade	Director	1-5years	yes	deming	action、do、check、disposal	check list┋fishbone chart┋ flow chart┋Gantt chart	sometimes	always	always	sometimes	always	always	sometimes	sometimes	not	x	x	x	x	x	no	no	x
118	F	48	Bachelor	medium-grade	deputyDirector	1-5years	partially	Xiuhart	action、do、check、disposal	check list┋fishbone chart┋permutation chart┋control chart┋histogram┋scatter chart┋hierarchical method┋ flow chart┋Gantt chart┋countermeasure chart	always	always	always	always	always	always	always	always	not	x	x	x	x	x	no	yes	off line
119	M	48	doctor	high-grade	Director	10years.	yes	deming	action、do、check、disposal	check list┋fishbone chart┋control chart┋hierarchical method┋ flow chart┋countermeasure chart	always	sometimes	always	always	sometimes	always	always	sometimes	not	x	x	x	x	x	yes	yes	off line
120	F	47	master	high-grade	deputyDirector	1-5years	yes	deming	action、do、check、disposal	check list┋fishbone chart┋permutation chart┋control chart┋histogram┋scatter chart┋hierarchical method┋ flow chart┋Gantt chart┋countermeasure chart	always	always	always	always	always	always	always	sometimes	not	×	×	×	×	×	no	yes	off line
121	F	43	Bachelor	high-grade	nurse	6-10years	yes	deming	action、do、check、disposal	check list┋fishbone chart┋permutation chart┋control chart	always	always	always	always	always	always	always	always	yes	hospital training	≥3	always	yes	yes	no	yes	on line
122	M	40	Bachelor	high-grade	Director	1-5years	partially	deming	action、do、check、disposal	control chart┋ flow chart	always	always	always	always	always	always	always	always	yes	hospital training	2	always	not sure	yes	no	yes	off line
123	M	48	Bachelor	high-grade	Director	6-10years	yes	deming	action、do、check、disposal	check list┋fishbone chart┋permutation chart┋control chart┋histogram┋scatter chart┋hierarchical method┋ flow chart┋Gantt chart┋countermeasure chart	sometimes	sometimes	sometimes	always	always	sometimes	always	sometimes	yes	hospital training	≥3	always	yes	yes	no	yes	off line
124	M	58	Bachelor	high-grade	deputyDirector	1-5years	yes	Xiuhart	do、disposal、check、action	check list┋fishbone chart┋permutation chart┋control chart┋histogram┋scatter chart┋hierarchical method┋ flow chart┋Gantt chart┋countermeasure chart	never	never	never	sometimes	sometimes	sometimes	sometimes	sometimes	not	x	x	x	x	x	no	no	x
125	M	42	Bachelor	high-grade	deputyDirector	6-10years	no	x	x	x	always	always	always	always	always	always	always	sometimes	not	x	x	x	x	x	no	yes	on line
126	M	39	Bachelor	high-grade	deputyDirector	1-5years	yes	deming	action、do、check、disposal	check list┋fishbone chart┋permutation chart┋control chart┋histogram┋scatter chart┋hierarchical method┋ flow chart┋Gantt chart┋countermeasure chart	always	always	always	sometimes	sometimes	always	always	always	yes	hospital training	≥3	sometimes	yes	yes	no	yes	off line
127	M	66	Bachelor	high-grade	Director	6-10years	yes	deming	action、do、check、disposal	check list┋fishbone chart┋permutation chart┋control chart┋histogram┋scatter chart┋hierarchical method┋ flow chart┋Gantt chart┋countermeasure chart	always	always	always	always	always	always	always	never	yes	hospital training	≥3	always	yes	yes	no	yes	off line
128	M	53	Bachelor	medium-grade	Director	6-10years	yes	deming	action、do、check、disposal	check list┋permutation chart┋control chart┋hierarchical method┋ flow chart┋countermeasure chart	always	always	always	always	always	always	always	always	not	x	x	x	x	x	no	no	x
129	M	40	master	high-grade	deputyDirector	10years.	no	x	x	x	always	always	always	always	always	always	always	always	not	x	x	x	x	x	no	no	x
130	F	54	Bachelor	high-grade	deputyDirector	10years.	yes	deming	action、do、check、disposal	check list┋fishbone chart┋permutation chart┋control chart┋histogram┋scatter chart┋hierarchical method┋ flow chart┋Gantt chart┋countermeasure chart	always	always	always	always	always	sometimes	sometimes	always	yes	hospital training	≥3	sometimes	not sure	yes	no	yes	off line
131	M	48	master	medium-grade	deputyDirector	10years.	partially	Ishikawa Kaoru	action、check、disposal、do	control chart┋ flow chart	always	always	always	always	always	always	always	always	not	x	x	x	x	x	no	not sure	on line
132	M	40	Bachelor	high-grade	deputyDirector	1-5years	yes	deming	action、check、disposal、do	check list┋fishbone chart┋permutation chart┋control chart┋histogram┋scatter chart┋hierarchical method┋ flow chart┋Gantt chart┋countermeasure chart	always	always	sometimes	always	sometimes	always	sometimes	sometimes	not	x	x	x	x	x	yes	yes	on line
133	M	59	Bachelor	high-grade	Director	1-5years	yes	Xiuhart	action、do、check、disposal	check list┋fishbone chart┋permutation chart┋control chart┋histogram┋scatter chart┋hierarchical method┋ flow chart┋Gantt chart┋countermeasure chart	always	always	always	always	always	always	always	always	yes	hospital training	≥3	always	yes	yes	yes	yes	on line
134	F	32	master	high-grade	deputynurse	10years.	yes	deming	action、do、check、disposal	control chart┋histogram┋hierarchical method	always	always	always	always	always	always	always	always	not	x	x	x	x	x	no	yes	on line
135	F	43	Bachelor	medium-grade	deputynurse	1-5years	yes	deming	action、do、check、disposal	permutation chart┋control chart┋ flow chart	always	always	always	always	always	always	always	always	yes	hospital training	≥3	always	yes	yes	no	yes	on line
136	M	49	master	high-grade	Director	10years.	yes	Xiuhart	action、do、check、disposal	check list┋fishbone chart┋permutation chart┋control chart┋histogram┋scatter chart┋hierarchical method┋ flow chart┋Gantt chart┋countermeasure chart	always	always	always	always	sometimes	sometimes	sometimes	sometimes	yes	hospital training	≥3	sometimes	yes	yes	yes	yes	on line
137	M	48	master	high-grade	Director	1-5years	partially	Ishikawa Kaoru	action、do、check、disposal	fishbone chart┋permutation chart┋control chart┋ flow chart┋Gantt chart	always	always	always	always	always	always	always	always	not	x	x	x	x	x	no	yes	on line
138	F	55	Bachelor	high-grade	deputyDirector	1-5years	partially	deming	action、do、check、disposal	check list┋fishbone chart┋permutation chart┋control chart┋histogram┋scatter chart┋hierarchical method┋ flow chart┋Gantt chart┋countermeasure chart	always	always	always	always	always	always	always	sometimes	not	x	x	x	x	x	no	yes	off line
139	M	52	master	high-grade	deputyDirector	10years.	partially	Feigenbaum	action、do、check、disposal	check list┋fishbone chart┋permutation chart┋control chart┋histogram┋scatter chart┋hierarchical method┋ flow chart┋Gantt chart┋countermeasure chart	always	always	always	always	sometimes	sometimes	sometimes	sometimes	not	x	x	x	x	x	yes	not sure	on line
140	M	50	master	high-grade	deputyDirector	10years.	partially	Feigenbaum	action、do、check、disposal	check list┋fishbone chart┋permutation chart┋control chart┋histogram┋scatter chart┋hierarchical method┋ flow chart┋Gantt chart┋countermeasure chart	always	always	always	always	always	always	always	always	not	x	x	x	x	x	yes	yes	off line
141	M	38	Bachelor	high-grade	deputyDirector	1-5years	partially	Feigenbaum	action、do、check、disposal	check list┋fishbone chart┋permutation chart┋control chart┋histogram┋scatter chart┋hierarchical method┋ flow chart┋Gantt chart┋countermeasure chart	always	always	always	always	always	sometimes	sometimes	never	not	×	×	×	×	×	no	yes	off line
142	M	50	Bachelor	high-grade	Director	10years.	yes	deming	action、do、check、disposal	check list┋fishbone chart┋permutation chart┋control chart┋histogram┋scatter chart┋hierarchical method┋ flow chart┋Gantt chart┋countermeasure chart	always	always	always	always	always	always	always	always	yes	hospital training	≥3	always	yes	yes	no	yes	on line
143	M	40	Bachelor	high-grade	Director	10years.	partially	Feigenbaum	action、do、check、disposal	fishbone chart┋histogram┋Gantt chart	always	always	always	always	always	always	always	always	not	x	x	x	x	x	yes	yes	on line
144	F	39	Bachelor	medium-grade	deputynurse	10years.	partially	deming	action、do、check、disposal	permutation chart┋control chart┋histogram┋hierarchical method	sometimes	always	always	sometimes	always	always	always	always	not	x	x	x	x	x	yes	yes	off line
145	F	39	college	medium-grade	deputynurse	1-5years	yes	deming	action、check、disposal、do	permutation chart┋control chart┋histogram┋hierarchical method	sometimes	sometimes	sometimes	sometimes	sometimes	sometimes	sometimes	sometimes	not	x	x	x	x	x	no	yes	off line
146	F	42	master	medium-grade	nurse	1-5years	yes	deming	action、do、check、disposal	check list┋fishbone chart┋permutation chart┋control chart	always	always	always	always	always	always	always	always	yes	other institutions	≥3	always	yes	yes	no	yes	on line
147	M	46	Bachelor	high-grade	Director	10years.	partially	Xiuhart	disposal、check、action、do	check list┋control chart┋countermeasure chart	sometimes	always	always	sometimes	sometimes	sometimes	sometimes	sometimes	not	x	x	x	x	x	yes	yes	on line
148	M	47	Bachelor	high-grade	Director	10years.	yes	Feigenbaum	action、do、check、disposal	check list┋control chart┋hierarchical method┋countermeasure chart	always	always	always	always	always	always	always	always	yes	hospital training	≥3	always	yes	yes	yes	yes	off line
149	F	46	Bachelor	high-grade	nurse	10years.	yes	deming	action、do、check、disposal	check list┋fishbone chart┋permutation chart┋control chart	always	always	always	always	always	always	always	sometimes	yes	hospital training	≥3	always	yes	yes	no	yes	off line
150	M	35	master	high-grade	deputyDirector	1-5years	partially	deming	action、do、check、disposal	check list┋fishbone chart┋permutation chart┋control chart┋histogram┋scatter chart┋hierarchical method┋ flow chart┋Gantt chart┋countermeasure chart	always	always	always	always	always	sometimes	sometimes	sometimes	yes	byself	1	sometimes	not sure	not sure	no	not sure	off line
151	F	55	Bachelor	high-grade	deputyDirector	10years.	yes	deming	action、do、check、disposal	check list┋fishbone chart┋permutation chart┋control chart┋histogram┋scatter chart┋hierarchical method┋ flow chart┋Gantt chart┋countermeasure chart	always	always	always	always	always	sometimes	sometimes	never	not	x	x	x	x	x	no	yes	off line
152	M	53	doctor	high-grade	Director	10years.	yes	Xiuhart	action、do、check、disposal	check list┋control chart┋hierarchical method┋ flow chart┋countermeasure chart	always	always	always	always	always	always	always	always	not	×	×	×	×	×	no	yes	off line
153	F	40	Bachelor	medium-grade	deputynurse	1-5years	yes	deming	action、do、check、disposal	permutation chart┋control chart┋histogram┋scatter chart┋Gantt chart	always	always	always	always	always	always	always	always	yes	hospital training	3	always	yes	yes	yes	yes	off line
154	F	55	Bachelor	high-grade	deputyDirector	10years.	yes	deming	action、do、check、disposal	check list┋fishbone chart┋permutation chart┋control chart┋histogram┋scatter chart┋hierarchical method┋ flow chart┋Gantt chart┋countermeasure chart	always	always	always	always	always	sometimes	sometimes	never	not	x	x	x	x	x	no	yes	off line
155	M	30	master	medium-grade	deputyDirector	1-5years	partially	deming	action、do、check、disposal	check list┋fishbone chart┋permutation chart┋control chart┋histogram┋scatter chart┋hierarchical method┋ flow chart┋Gantt chart┋countermeasure chart	always	always	always	always	always	always	always	always	yes	hospital training	2	sometimes	not sure	not sure	no	yes	on line
156	M	50	Bachelor	high-grade	Director	10years.	partially	deming	action、do、check、disposal	check list┋control chart┋hierarchical method┋ flow chart┋countermeasure chart	sometimes	sometimes	sometimes	sometimes	always	sometimes	always	sometimes	yes	hospital training	≥3	sometimes	not sure	yes	no	not sure	on line
157	M	55	Bachelor	medium-grade	Director	10years.	yes	deming	action、do、check、disposal	check list┋control chart┋Gantt chart┋countermeasure chart	always	always	always	always	always	always	always	always	yes	byself	≥3	sometimes	yes	yes	no	not sure	off line
158	F	34	Bachelor	medium-grade	deputynurse	1-5years	yes	deming	action、check、disposal、do	permutation chart┋histogram┋hierarchical method	always	always	always	always	always	always	always	always	not	x	x	x	x	x	no	yes	off line
159	F	43	Bachelor	high-grade	nurse	10years.	yes	deming	action、do、check、disposal	check list┋fishbone chart┋permutation chart┋control chart	always	always	always	always	always	always	sometimes	always	yes	hospital training	2	sometimes	yes	yes	no	yes	off line
160	M	46	Bachelor	high-grade	nurse	6-10years	yes	deming	action、do、check、disposal	check list┋fishbone chart┋permutation chart┋control chart┋hierarchical method┋ flow chart	sometimes	always	always	sometimes	sometimes	sometimes	sometimes	sometimes	yes	hospital training	3	sometimes	yes	yes	yes	yes	off line
161	M	47	Bachelor	high-grade	Director	6-10years	partially	deming	action、do、check、disposal	check list┋control chart┋ flow chart┋countermeasure chart	always	always	always	sometimes	sometimes	sometimes	sometimes	sometimes	not	x	x	x	x	x	yes	yes	off line
162	M	49	Bachelor	high-grade	deputyDirector	10years.	yes	Xiuhart	action、do、check、disposal	check list┋fishbone chart┋permutation chart┋control chart┋histogram┋scatter chart┋hierarchical method┋ flow chart┋Gantt chart┋countermeasure chart	always	always	always	always	always	always	always	always	not	x	x	x	x	x	no	yes	off line
163	F	58	Bachelor	high-grade	Director	10years.	yes	deming	action、do、check、disposal	check list┋control chart┋ flow chart┋countermeasure chart	always	always	always	sometimes	sometimes	sometimes	sometimes	sometimes	yes	byself	≥3	sometimes	yes	yes	yes	yes	on line
164	M	50	Bachelor	high-grade	Director	10years.	partially	Xiuhart	action、do、check、disposal	check list┋control chart┋histogram┋ flow chart┋countermeasure chart	always	always	always	always	always	always	always	never	not	x	x	x	x	x	yes	no	x
165	M	41	Bachelor	high-grade	deputyDirector	1-5years	yes	deming	action、do、check、disposal	check list┋fishbone chart┋permutation chart┋control chart┋histogram┋scatter chart┋hierarchical method┋ flow chart┋Gantt chart┋countermeasure chart	always	always	always	always	always	always	always	always	not	x	x	x	x	x	yes	yes	on line
166	F	51	Bachelor	high-grade	nurse	10years.	yes	deming	action、check、disposal、do	check list┋fishbone chart┋permutation chart┋control chart┋hierarchical method┋ flow chart┋countermeasure chart	always	always	always	always	always	always	sometimes	always	yes	byself	≥3	sometimes	yes	yes	no	yes	off line
167	F	53	college	medium-grade	nurse	10years.	yes	deming	action、do、check、disposal	check list┋fishbone chart┋permutation chart┋control chart┋hierarchical method┋ flow chart┋Gantt chart	always	always	always	always	always	always	always	always	yes	byself	≥3	always	yes	yes	no	no	x
168	M	45	Bachelor	high-grade	deputyDirector	10years.	partially	Ishikawa Kaoru	disposal、check、action、do	check list┋fishbone chart┋permutation chart┋control chart┋histogram┋scatter chart┋hierarchical method┋ flow chart┋Gantt chart┋countermeasure chart	always	always	always	always	always	always	always	always	not	x	x	x	x	x	no	yes	on line
169	M	39	Bachelor	high-grade	deputynurse	1-5years	partially	deming	action、do、check、disposal	scatter chart┋ flow chart┋Gantt chart	always	sometimes	never	never	never	never	never	never	not	x	x	x	x	x	no	yes	on line
170	F	35	Bachelor	medium-grade	deputynurse	1-5years	yes	deming	action、do、check、disposal	fishbone chart	always	always	always	always	always	always	always	always	yes	hospital training	≥3	always	yes	yes	no	yes	on line
171	M	32	Bachelor	medium-grade	deputynurse	1-5years	yes	deming	action、do、check、disposal	fishbone chart	always	always	always	always	always	always	always	always	yes	hospital training	≥3	always	yes	yes	yes	not sure	off line
172	M	41	Bachelor	high-grade	deputyDirector	1-5years	partially	deming	action、check、disposal、do	check list┋fishbone chart┋permutation chart┋control chart┋histogram┋scatter chart┋hierarchical method┋ flow chart┋Gantt chart┋countermeasure chart	sometimes	always	always	always	always	sometimes	always	always	not	x	x	x	x	x	no	no	x
173	M	43	Bachelor	high-grade	Director	1-5years	yes	Feigenbaum	action、do、check、disposal	check list┋control chart┋histogram┋scatter chart	sometimes	sometimes	sometimes	sometimes	sometimes	sometimes	sometimes	sometimes	yes	hospital training	2	sometimes	not sure	not sure	yes	not sure	off line
174	M	52	doctor	high-grade	Director	10years.	yes	deming	action、do、check、disposal	check list┋control chart┋histogram┋scatter chart┋hierarchical method	sometimes	sometimes	sometimes	sometimes	sometimes	sometimes	sometimes	sometimes	yes	hospital training	1	sometimes	yes	not sure	no	yes	on line
175	F	40	Bachelor	medium-grade	deputynurse	6-10years	yes	deming	action、do、check、disposal	fishbone chart	always	always	always	always	sometimes	always	always	sometimes	yes	hospital training	2	always	yes	yes	no	yes	off line
176	F	36	Bachelor	medium-grade	deputynurse	1-5years	yes	deming	action、check、disposal、do	fishbone chart	always	always	always	sometimes	always	sometimes	sometimes	always	not	x	x	x	x	x	no	yes	on line
177	M	49	Bachelor	high-grade	deputyDirector	1-5years	yes	deming	action、do、check、disposal	check list┋fishbone chart┋permutation chart┋control chart┋histogram┋scatter chart┋hierarchical method┋ flow chart┋Gantt chart┋countermeasure chart	sometimes	always	sometimes	sometimes	sometimes	sometimes	sometimes	sometimes	not	x	x	x	x	x	no	yes	off line
178	F	40	Bachelor	medium-grade	nurse	6-10years	yes	deming	action、do、check、disposal	check list┋fishbone chart┋permutation chart┋control chart┋hierarchical method┋ flow chart┋Gantt chart┋countermeasure chart	always	always	always	always	always	always	always	always	yes	hospital training	≥3	always	yes	yes	no	yes	on line
179	F	51	Bachelor	high-grade	deputynurse	10years.	yes	deming	action、do、check、disposal	fishbone chart	always	always	always	always	always	always	always	always	yes	hospital training	2	always	not sure	yes	yes	yes	on line
180	F	53	Bachelor	high-grade	nurse	10years.	yes	deming	action、do、check、disposal	check list┋fishbone chart┋permutation chart┋control chart┋hierarchical method┋ flow chart┋Gantt chart┋countermeasure chart	always	always	always	always	always	always	always	always	yes	hospital training	≥3	always	yes	yes	yes	yes	off line
181	M	49	Bachelor	high-grade	Director	1-5years	yes	Feigenbaum	action、do、check、disposal	check list┋control chart┋histogram┋scatter chart┋hierarchical method┋ flow chart	always	always	always	always	always	sometimes	always	always	yes	hospital training	2	sometimes	not sure	yes	no	yes	on line
182	F	49	Bachelor	medium-grade	nurse	10years.	yes	deming	action、do、check、disposal	check list┋fishbone chart┋permutation chart┋control chart┋Gantt chart┋countermeasure chart	always	always	always	always	always	always	always	always	yes	hospital training	2	always	yes	yes	no	yes	off line
183	M	42	master	high-grade	deputyDirector	1-5years	yes	Feigenbaum	action、do、check、disposal	check list┋fishbone chart┋permutation chart┋control chart┋histogram┋scatter chart┋hierarchical method┋ flow chart┋Gantt chart┋countermeasure chart	always	sometimes	always	sometimes	always	always	sometimes	sometimes	not	x	x	x	x	x	yes	yes	off line
184	F	36	Bachelor	medium-grade	deputynurse	6-10years	yes	deming	action、do、check、disposal	fishbone chart┋countermeasure chart	always	always	always	always	always	always	sometimes	sometimes	yes	other institutions	≥3	sometimes	not sure	yes	no	yes	on line
185	M	42	doctor	high-grade	deputyDirector	10years.	yes	deming	action、do、check、disposal	check list┋fishbone chart┋permutation chart┋control chart┋histogram┋scatter chart┋hierarchical method┋ flow chart┋Gantt chart┋countermeasure chart	always	always	always	always	always	always	always	sometimes	yes	byself	≥3	sometimes	yes	yes	no	no	x
186	F	40	Bachelor	medium-grade	nurse	10years.	yes	deming	action、do、check、disposal	check list┋fishbone chart┋permutation chart┋control chart┋ flow chart	always	always	always	always	always	always	always	always	yes	byself	2	always	yes	yes	no	yes	off line
187	M	44	doctor	high-grade	Director	10years.	yes	Feigenbaum	action、do、check、disposal	check list┋control chart┋histogram┋scatter chart┋ flow chart┋Gantt chart	always	always	always	always	always	always	sometimes	sometimes	yes	hospital training	≥3	sometimes	not sure	yes	no	not sure	on line
188	F	44	Bachelor	medium-grade	deputynurse	1-5years	yes	deming	action、do、check、disposal	fishbone chart┋countermeasure chart	always	always	always	always	always	always	always	always	not	x	x	x	x	x	no	yes	off line
189	F	46	Bachelor	high-grade	Director	6-10years	partially	deming	action、do、check、disposal	check list┋ flow chart┋countermeasure chart	always	always	always	sometimes	sometimes	always	sometimes	sometimes	not	x	x	x	x	x	no	yes	off line
190	M	49	Bachelor	high-grade	deputyDirector	10years.	yes	Feigenbaum	action、do、check、disposal	check list┋fishbone chart┋permutation chart┋control chart┋histogram┋scatter chart┋hierarchical method┋ flow chart┋Gantt chart┋countermeasure chart	always	always	always	sometimes	always	always	always	always	not	x	x	x	x	x	no	yes	off line
191	M	49	doctor	high-grade	Director	1-5years	yes	Feigenbaum	action、do、check、disposal	check list┋ flow chart┋Gantt chart	always	always	always	always	always	always	always	always	yes	hospital training	2	always	yes	yes	yes	yes	on line
192	M	38	master	high-grade	deputyDirector	1-5years	yes	Xiuhart	action、do、check、disposal	check list┋fishbone chart┋permutation chart┋control chart┋histogram┋scatter chart┋hierarchical method┋ flow chart┋Gantt chart┋countermeasure chart	always	always	always	always	always	always	always	always	not	x	x	x	x	x	no	yes	on line
193	F	40	Bachelor	high-grade	nurse	6-10years	yes	deming	action、do、check、disposal	check list┋fishbone chart┋permutation chart┋control chart┋ flow chart┋countermeasure chart	always	always	always	always	always	always	always	always	yes	hospital training	≥3	always	not sure	yes	yes	yes	off line
194	M	55	Bachelor	high-grade	Director	1-5years	partially	deming	action、do、check、disposal	check list┋permutation chart┋hierarchical method┋ flow chart┋countermeasure chart	always	always	always	always	always	sometimes	always	sometimes	yes	hospital training	2	sometimes	not sure	not sure	no	not sure	off line
195	F	38	Bachelor	medium-grade	deputynurse	10years.	yes	deming	action、check、disposal、do	fishbone chart┋hierarchical method┋Gantt chart	always	always	always	always	always	always	always	sometimes	yes	hospital training	2	sometimes	yes	yes	no	yes	off line
196	M	47	doctor	high-grade	Director	10years.	yes	Xiuhart	action、do、check、disposal	check list┋permutation chart┋control chart	always	always	always	sometimes	sometimes	always	always	always	not	×	×	×	×	×	no	yes	off line
197	M	51	Bachelor	medium-grade	nurse	10years.	yes	deming	action、do、check、disposal	check list┋fishbone chart┋permutation chart┋control chart┋ flow chart┋countermeasure chart	always	always	always	always	always	always	always	always	yes	hospital training	≥3	always	yes	yes	no	yes	off line
198	F	53	Bachelor	high-grade	nurse	10years.	yes	deming	action、do、check、disposal	check list┋fishbone chart┋permutation chart┋control chart┋ flow chart┋countermeasure chart	sometimes	sometimes	sometimes	sometimes	sometimes	sometimes	sometimes	sometimes	yes	hospital training	1	sometimes	not sure	yes	no	yes	off line
199	F	39	Bachelor	medium-grade	nurse	6-10years	yes	deming	action、do、check、disposal	check list┋fishbone chart┋permutation chart┋control chart┋ flow chart┋Gantt chart	always	always	always	always	always	always	always	always	yes	hospital training	≥3	sometimes	yes	yes	yes	yes	on line
200	F	36	Bachelor	medium-grade	nurse	10years.	yes	deming	action、do、check、disposal	check list┋fishbone chart┋permutation chart┋control chart┋ flow chart┋Gantt chart	always	always	always	always	always	always	always	always	yes	hospital training	≥3	always	yes	yes	no	yes	on line
201	F	49	Bachelor	high-grade	Director	10years.	yes	deming	action、do、check、disposal	check list┋permutation chart┋control chart┋hierarchical method┋ flow chart	always	always	always	always	always	always	always	always	yes	other institutions	≥3	always	yes	yes	no	no	x
202	F	39	Bachelor	medium-grade	deputynurse	10years.	yes	deming	action、do、check、disposal	fishbone chart┋Gantt chart	always	always	always	always	always	always	always	always	yes	byself	2	sometimes	yes	yes	no	yes	off line
203	F	57	Bachelor	high-grade	nurse	10years.	yes	deming	action、do、check、disposal	check list┋fishbone chart┋permutation chart┋control chart┋ flow chart┋Gantt chart	always	always	always	always	always	always	always	sometimes	yes	hospital training	≥3	always	not sure	yes	no	not sure	off line
204	M	49	Bachelor	high-grade	Director	10years.	no	x	x	x	sometimes	sometimes	sometimes	sometimes	sometimes	sometimes	sometimes	sometimes	not	x	x	x	x	x	yes	yes	on line
205	F	50	master	high-grade	deputyDirector	6-10years	yes	deming	action、do、check、disposal	check list┋fishbone chart┋permutation chart┋control chart┋histogram┋scatter chart┋hierarchical method┋ flow chart┋Gantt chart┋countermeasure chart	always	always	always	always	always	always	always	always	yes	byself	2	sometimes	yes	yes	no	yes	on line
206	F	38	Bachelor	high-grade	deputynurse	1-5years	yes	deming	action、do、check、disposal	fishbone chart┋Gantt chart	always	always	always	sometimes	always	sometimes	sometimes	sometimes	not	x	x	x	x	x	no	yes	off line
207	F	50	doctor	high-grade	deputyDirector	10years.	yes	deming	action、check、disposal、do	check list┋fishbone chart┋permutation chart┋control chart┋histogram┋scatter chart┋hierarchical method┋ flow chart┋Gantt chart┋countermeasure chart	always	always	always	always	always	always	always	always	not	×	×	×	×	×	no	yes	on line
208	F	31	Bachelor	medium-grade	deputynurse	1-5years	yes	deming	action、do、check、disposal	fishbone chart┋Gantt chart	sometimes	always	always	always	always	always	always	always	yes	hospital training	1	always	yes	yes	no	yes	off line
209	F	41	Bachelor	medium-grade	nurse	10years.	yes	deming	action、do、check、disposal	check list┋fishbone chart┋permutation chart┋control chart┋ flow chart┋Gantt chart	always	always	always	always	always	always	always	sometimes	not	x	x	x	x	x	no	yes	on line
210	F	52	Bachelor	high-grade	nurse	10years.	yes	deming	action、do、check、disposal	check list┋fishbone chart┋permutation chart┋control chart┋ flow chart┋Gantt chart┋countermeasure chart	always	always	always	always	always	always	always	always	yes	byself	≥3	always	yes	yes	no	yes	off line
211	F	37	master	medium-grade	deputynurse	1-5years	yes	deming	action、do、check、disposal	fishbone chart┋Gantt chart	always	always	always	always	always	sometimes	sometimes	sometimes	not	x	x	x	x	x	yes	yes	off line
212	M	50	college	medium-grade	deputyDirector	6-10years	partially	Xiuhart	action、check、disposal、do	check list┋fishbone chart┋permutation chart┋control chart┋histogram┋scatter chart┋hierarchical method┋ flow chart┋Gantt chart┋countermeasure chart	always	sometimes	always	always	always	always	always	always	not	x	x	x	x	x	yes	yes	on line
213	F	40	master	high-grade	deputyDirector	6-10years	no	x	x	x	always	always	always	always	always	always	always	always	not	x	x	x	x	x	no	yes	on line
214	M	36	doctor	high-grade	deputyDirector	1-5years	yes	deming	action、do、check、disposal	check list┋fishbone chart┋permutation chart┋control chart┋histogram┋scatter chart┋hierarchical method┋ flow chart┋Gantt chart┋countermeasure chart	always	always	always	always	always	always	always	always	yes	hospital training	3	always	yes	yes	no	not sure	off line
215	F	47	Bachelor	medium-grade	deputynurse	6-10years	yes	deming	action、do、check、disposal	fishbone chart┋control chart	sometimes	sometimes	sometimes	always	always	always	always	always	not	x	x	x	x	x	no	yes	off line
216	F	39	Bachelor	medium-grade	nurse	6-10years	yes	deming	action、do、check、disposal	check list┋fishbone chart┋permutation chart┋control chart┋ flow chart┋Gantt chart┋countermeasure chart	always	always	always	always	always	always	always	always	not	x	x	x	x	x	no	yes	on line
217	F	32	master	medium-grade	deputynurse	1-5years	yes	deming	action、do、check、disposal	fishbone chart┋control chart┋Gantt chart┋countermeasure chart	always	always	always	always	always	always	always	sometimes	not	x	x	x	x	x	no	yes	on line
218	M	34	doctor	high-grade	deputyDirector	6-10years	yes	deming	action、do、check、disposal	check list┋fishbone chart┋permutation chart┋control chart┋histogram┋scatter chart┋hierarchical method┋ flow chart┋Gantt chart┋countermeasure chart	always	always	always	always	always	always	always	always	yes	other institutions	1	sometimes	yes	yes	no	yes	on line
219	M	42	doctor	high-grade	deputyDirector	1-5years	yes	deming	action、do、check、disposal	check list┋fishbone chart┋permutation chart┋control chart┋histogram┋scatter chart┋hierarchical method┋ flow chart┋Gantt chart┋countermeasure chart	always	always	always	sometimes	always	always	sometimes	sometimes	yes	byself	1	sometimes	not sure	not sure	yes	yes	off line
220	F	43	Bachelor	medium-grade	nurse	10years.	yes	deming	action、do、check、disposal	check list┋fishbone chart┋permutation chart┋control chart┋scatter chart┋hierarchical method┋Gantt chart	always	always	always	always	always	always	always	always	yes	hospital training	≥3	always	yes	yes	no	yes	on line
221	F	52	Bachelor	high-grade	nurse	10years.	yes	deming	action、do、check、disposal	check list┋fishbone chart┋permutation chart┋control chart┋scatter chart┋hierarchical method┋ flow chart┋countermeasure chart	always	always	always	always	always	always	always	always	yes	hospital training	3	always	yes	yes	no	yes	off line
222	F	39	Bachelor	high-grade	deputynurse	10years.	yes	deming	action、check、disposal、do	fishbone chart┋control chart┋ flow chart┋Gantt chart┋countermeasure chart	always	always	always	always	always	always	sometimes	always	yes	hospital training	≥3	sometimes	yes	yes	no	yes	on line
223	F	39	Bachelor	medium-grade	deputynurse	10years.	yes	deming	action、do、check、disposal	fishbone chart┋control chart┋ flow chart┋Gantt chart┋countermeasure chart	always	always	always	always	always	always	always	sometimes	yes	hospital training	≥3	sometimes	yes	yes	yes	yes	on line
224	F	40	Bachelor	medium-grade	nurse	10years.	yes	deming	action、do、check、disposal	check list┋fishbone chart┋permutation chart┋control chart┋scatter chart┋hierarchical method┋ flow chart┋Gantt chart	always	always	always	always	always	always	always	always	yes	hospital training	3	always	yes	yes	no	yes	off line
225	F	36	Bachelor	medium-grade	deputynurse	10years.	yes	deming	action、do、check、disposal	fishbone chart┋control chart┋scatter chart	always	always	always	always	always	always	always	sometimes	yes	byself	2	always	not sure	not sure	no	yes	on line
226	F	32	master	medium-grade	deputyDirector	1-5years	partially	Feigenbaum	action、check、disposal、do	check list┋fishbone chart┋permutation chart┋control chart┋histogram┋scatter chart┋hierarchical method┋ flow chart┋Gantt chart┋countermeasure chart	always	always	always	always	always	always	always	always	not	x	x	x	x	x	no	not sure	on line
227	F	43	Bachelor	high-grade	Director	1-5years	yes	deming	action、do、check、disposal	check list┋permutation chart┋control chart┋hierarchical method┋ flow chart┋countermeasure chart	always	always	always	always	always	sometimes	sometimes	sometimes	yes	byself	1	sometimes	not sure	yes	no	not sure	off line
228	F	36	Bachelor	medium-grade	deputynurse	1-5years	yes	deming	action、do、check、disposal	fishbone chart┋control chart┋scatter chart┋countermeasure chart	always	always	always	always	always	always	always	always	not	x	x	x	x	x	no	yes	off line
229	M	49	Bachelor	high-grade	Director	6-10years	yes	deming	action、do、check、disposal	check list┋permutation chart┋control chart┋ flow chart	always	sometimes	sometimes	never	sometimes	always	sometimes	never	yes	hospital training	2	always	yes	not sure	yes	yes	on line
230	M	42	Bachelor	high-grade	deputyDirector	1-5years	yes	Xiuhart	action、do、check、disposal	check list┋fishbone chart┋permutation chart┋control chart┋histogram┋scatter chart┋hierarchical method┋ flow chart┋Gantt chart┋countermeasure chart	always	always	always	always	always	always	always	always	yes	hospital training	≥3	sometimes	not sure	yes	yes	yes	on line
231	F	43	Bachelor	medium-grade	nurse	6-10years	yes	deming	action、do、check、disposal	check list┋fishbone chart┋permutation chart┋control chart┋scatter chart┋hierarchical method┋ flow chart┋Gantt chart┋countermeasure chart	always	always	always	always	always	sometimes	always	always	not	x	x	x	x	x	no	yes	off line
232	F	39	Bachelor	medium-grade	deputynurse	1-5years	yes	deming	action、do、check、disposal	fishbone chart┋control chart┋scatter chart┋hierarchical method┋ flow chart┋Gantt chart┋countermeasure chart	always	always	always	always	always	always	sometimes	always	not	x	x	x	x	x	no	yes	off line
233	M	56	Bachelor	high-grade	deputyDirector	6-10years	yes	deming	action、check、disposal、do	check list┋fishbone chart┋permutation chart┋control chart┋histogram┋scatter chart┋hierarchical method┋ flow chart┋Gantt chart┋countermeasure chart	always	always	always	always	always	always	always	always	not	x	x	x	x	x	no	yes	on line
234	F	40	Bachelor	medium-grade	deputynurse	1-5years	yes	deming	action、do、check、disposal	fishbone chart┋control chart┋scatter chart┋hierarchical method┋ flow chart┋Gantt chart┋countermeasure chart	always	always	always	always	always	always	always	always	yes	byself	≥3	sometimes	yes	yes	no	yes	on line
235	M	41	Bachelor	high-grade	Director	10years.	yes	deming	action、do、check、disposal	check list┋permutation chart┋control chart┋ flow chart	always	always	always	always	always	always	always	always	yes	hospital training	≥3	always	yes	yes	yes	yes	on line
236	M	57	Bachelor	high-grade	Director	6-10years	partially	deming	action、do、check、disposal	check list┋permutation chart┋control chart┋ flow chart	never	sometimes	sometimes	sometimes	sometimes	sometimes	sometimes	never	not	x	x	x	x	x	no	not sure	on line
237	F	45	Bachelor	high-grade	nurse	6-10years	yes	deming	action、do、check、disposal	check list┋fishbone chart┋permutation chart┋control chart┋scatter chart┋hierarchical method┋ flow chart┋Gantt chart┋countermeasure chart	always	always	always	always	always	always	always	always	yes	hospital training	3	always	yes	yes	no	yes	on line
238	F	52	Bachelor	medium-grade	nurse	10years.	yes	deming	action、do、check、disposal	check list┋fishbone chart┋permutation chart┋control chart┋scatter chart┋ flow chart	always	always	always	always	always	always	always	always	yes	hospital training	3	always	yes	yes	no	yes	off line
239	M	42	Bachelor	medium-grade	Director	6-10years	yes	deming	action、do、check、disposal	check list┋permutation chart┋control chart┋scatter chart┋ flow chart	always	always	always	always	always	always	always	never	yes	hospital training	≥3	sometimes	yes	yes	no	yes	off line
240	M	42	master	medium-grade	deputyDirector	10years.	yes	deming	action、do、check、disposal	check list┋fishbone chart┋permutation chart┋control chart┋histogram┋scatter chart┋hierarchical method┋ flow chart┋Gantt chart┋countermeasure chart	always	always	always	always	always	always	always	always	yes	hospital training	2	always	yes	yes	yes	yes	off line
241	M	55	Bachelor	high-grade	deputyDirector	10years.	yes	deming	action、do、check、disposal	check list┋fishbone chart┋permutation chart┋control chart┋histogram┋scatter chart┋hierarchical method┋ flow chart┋Gantt chart┋countermeasure chart	always	always	always	always	always	always	always	always	yes	hospital training	≥3	sometimes	yes	yes	no	yes	on line
242	M	48	Bachelor	high-grade	Director	6-10years	yes	deming	action、check、disposal、do	check list┋permutation chart┋control chart┋histogram┋hierarchical method┋ flow chart	always	always	always	always	always	always	always	always	yes	hospital training	≥3	always	yes	yes	no	yes	off line
243	M	42	Bachelor	high-grade	Director	6-10years	yes	deming	action、do、check、disposal	check list┋permutation chart┋control chart┋histogram┋hierarchical method┋ flow chart┋countermeasure chart	always	always	always	always	always	always	sometimes	sometimes	yes	hospital training	≥3	always	yes	not sure	yes	not sure	on line
244	M	46	master	medium-grade	deputyDirector	10years.	yes	Feigenbaum	action、do、check、disposal	check list┋fishbone chart┋permutation chart┋control chart┋histogram┋scatter chart┋hierarchical method┋ flow chart┋Gantt chart┋countermeasure chart	always	always	always	always	always	always	always	always	not	x	x	x	x	x	no	yes	off line
245	M	35	master	medium-grade	deputyDirector	1-5years	yes	deming	action、do、check、disposal	check list┋fishbone chart┋permutation chart┋control chart┋histogram┋scatter chart┋hierarchical method┋ flow chart┋Gantt chart┋countermeasure chart	always	always	sometimes	sometimes	sometimes	sometimes	sometimes	sometimes	not	x	x	x	x	x	yes	yes	on line
246	F	33	master	medium-grade	deputyDirector	1-5years	yes	deming	action、do、check、disposal	check list┋fishbone chart┋permutation chart┋control chart┋histogram┋scatter chart┋hierarchical method┋ flow chart┋Gantt chart┋countermeasure chart	always	always	always	always	always	always	always	always	yes	hospital training	1	always	yes	yes	yes	yes	off line
247	M	50	Bachelor	high-grade	Director	10years.	yes	Xiuhart	action、do、check、disposal	check list┋permutation chart┋control chart┋histogram┋hierarchical method┋ flow chart┋Gantt chart┋countermeasure chart	sometimes	always	always	always	always	always	always	sometimes	not	x	x	x	x	x	no	yes	off line
248	F	44	Bachelor	high-grade	nurse	10years.	yes	Feigenbaum	action、do、check、disposal	check list┋fishbone chart┋permutation chart┋control chart┋scatter chart┋ flow chart┋countermeasure chart	always	always	always	always	always	always	always	sometimes	not	x	x	x	x	x	no	yes	on line
249	F	34	Bachelor	medium-grade	nurse	6-10years	yes	deming	action、do、check、disposal	check list┋fishbone chart┋permutation chart┋control chart┋scatter chart┋ flow chart┋countermeasure chart	always	always	always	always	always	always	sometimes	sometimes	yes	hospital training	≥3	always	yes	yes	no	yes	off line
250	F	35	Bachelor	high-grade	Director	1-5years	yes	deming	action、do、check、disposal	check list┋permutation chart┋control chart┋histogram┋scatter chart┋hierarchical method	sometimes	sometimes	sometimes	always	always	sometimes	sometimes	sometimes	yes	other institutions	2	always	yes	yes	no	yes	on line
251	F	45	Bachelor	high-grade	deputyDirector	10years.	partially	deming	action、do、check、disposal	check list┋fishbone chart┋permutation chart┋control chart┋histogram┋scatter chart┋hierarchical method┋ flow chart┋Gantt chart┋countermeasure chart	sometimes	sometimes	sometimes	sometimes	sometimes	sometimes	sometimes	sometimes	not	x	x	x	x	x	yes	yes	on line
252	F	41	master	high-grade	deputyDirector	1-5years	yes	Xiuhart	action、do、check、disposal	check list┋fishbone chart┋permutation chart┋control chart┋histogram┋scatter chart┋hierarchical method┋ flow chart┋Gantt chart┋countermeasure chart	always	always	always	always	always	always	always	always	yes	hospital training	2	always	yes	yes	no	yes	on line
253	M	34	master	medium-grade	deputyDirector	1-5years	yes	Feigenbaum	action、check、disposal、do	check list┋fishbone chart┋permutation chart┋control chart┋histogram┋scatter chart┋hierarchical method┋ flow chart┋Gantt chart┋countermeasure chart	sometimes	sometimes	sometimes	sometimes	sometimes	sometimes	sometimes	sometimes	yes	hospital training	2	always	yes	yes	no	yes	on line
254	M	50	Bachelor	high-grade	Director	10years.	yes	deming	action、do、check、disposal	check list┋permutation chart┋control chart┋histogram┋scatter chart┋hierarchical method	always	always	always	always	always	always	always	always	not	x	x	x	x	x	no	yes	on line
255	M	36	master	medium-grade	deputyDirector	1-5years	yes	deming	action、do、check、disposal	check list┋fishbone chart┋permutation chart┋control chart┋histogram┋scatter chart┋hierarchical method┋ flow chart┋Gantt chart┋countermeasure chart	always	always	always	always	always	always	always	always	not	x	x	x	x	x	no	yes	on line
256	F	50	Bachelor	high-grade	deputynurse	1-5years	yes	deming	action、do、check、disposal	fishbone chart┋control chart┋scatter chart┋Gantt chart	always	always	always	always	always	always	always	always	yes	hospital training	2	sometimes	not sure	not sure	yes	not sure	on line
257	F	28	master	medium-grade	deputynurse	1-5years	yes	deming	disposal、check、action、do	fishbone chart┋control chart┋scatter chart┋Gantt chart	sometimes	never	sometimes	sometimes	sometimes	sometimes	sometimes	never	yes	byself	2	always	not sure	yes	yes	no	x
258	M	46	doctor	high-grade	Director	6-10years	yes	deming	action、do、check、disposal	check list┋permutation chart┋control chart┋histogram┋scatter chart┋hierarchical method	always	always	always	always	always	always	always	always	yes	hospital training	≥3	always	not sure	not sure	yes	no	x
259	F	42	master	high-grade	deputyDirector	1-5years	yes	Xiuhart	action、do、check、disposal	check list┋fishbone chart┋permutation chart┋control chart┋histogram┋scatter chart┋hierarchical method┋ flow chart┋Gantt chart┋countermeasure chart	sometimes	sometimes	sometimes	sometimes	always	always	always	always	yes	hospital training	1	sometimes	not sure	yes	no	yes	on line
260	M	52	Bachelor	high-grade	Director	10years.	yes	Xiuhart	action、do、check、disposal	check list┋permutation chart┋control chart┋histogram┋scatter chart┋hierarchical method┋Gantt chart	always	sometimes	always	sometimes	sometimes	sometimes	sometimes	sometimes	not	x	x	x	x	x	yes	not sure	on line
261	M	53	Bachelor	medium-grade	nurse	10years.	no	x	x	x	sometimes	sometimes	always	sometimes	sometimes	sometimes	sometimes	sometimes	not	x	x	x	x	x	yes	not sure	on line
262	M	49	Bachelor	high-grade	nurse	10years.	yes	Feigenbaum	action、do、check、disposal	check list┋fishbone chart┋permutation chart┋control chart┋scatter chart┋ flow chart┋Gantt chart	always	always	always	always	always	always	always	always	yes	other institutions	≥3	always	yes	yes	no	not sure	off line
263	F	58	Bachelor	high-grade	deputyDirector	1-5years	yes	deming	action、do、check、disposal	check list┋fishbone chart┋permutation chart┋control chart┋histogram┋scatter chart┋hierarchical method┋ flow chart┋Gantt chart┋countermeasure chart	always	sometimes	always	sometimes	always	always	sometimes	sometimes	not	×	×	×	×	×	no	yes	on line
264	M	37	master	medium-grade	Director	6-10years	yes	deming	action、do、check、disposal	check list┋permutation chart┋control chart┋histogram┋scatter chart┋hierarchical method┋ flow chart	always	always	always	always	always	sometimes	sometimes	sometimes	not	x	x	x	x	x	no	yes	off line
265	M	43	master	high-grade	deputyDirector	10years.	yes	deming	action、do、check、disposal	check list┋fishbone chart┋permutation chart┋control chart┋histogram┋scatter chart┋hierarchical method┋ flow chart┋Gantt chart┋countermeasure chart	always	always	always	sometimes	always	sometimes	always	sometimes	not	x	x	x	x	x	no	yes	off line
266	M	43	Bachelor	high-grade	Director	10years.	yes	deming	action、do、check、disposal	check list┋permutation chart┋control chart┋histogram┋scatter chart┋ flow chart	always	always	always	always	always	always	always	always	yes	hospital training	≥3	always	yes	yes	no	yes	off line
267	M	46	Bachelor	high-grade	deputyDirector	10years.	yes	deming	action、do、check、disposal	check list┋fishbone chart┋permutation chart┋control chart┋histogram┋scatter chart┋hierarchical method┋ flow chart┋Gantt chart┋countermeasure chart	sometimes	sometimes	sometimes	sometimes	sometimes	sometimes	sometimes	sometimes	yes	hospital training	2	sometimes	yes	yes	no	yes	on line
268	F	45	Bachelor	medium-grade	Director	10years.	yes	deming	action、do、check、disposal	check list┋permutation chart┋control chart┋histogram┋scatter chart┋ flow chart	always	always	always	always	always	always	always	always	yes	hospital training	≥3	always	yes	yes	no	yes	on line
269	M	56	Bachelor	high-grade	Director	10years.	yes	deming	action、do、check、disposal	check list┋permutation chart┋control chart┋histogram┋scatter chart┋ flow chart	always	always	always	always	always	always	always	always	yes	hospital training	2	always	yes	yes	no	yes	off line
270	M	40	Bachelor	medium-grade	Director	10years.	yes	deming	action、do、check、disposal	check list┋permutation chart┋control chart┋histogram┋scatter chart┋ flow chart	always	sometimes	sometimes	sometimes	sometimes	sometimes	sometimes	sometimes	not	x	x	x	x	x	no	yes	off line
271	F	39	Bachelor	high-grade	nurse	1-5years	yes	deming	action、do、check、disposal	check list┋fishbone chart┋permutation chart┋control chart┋scatter chart┋ flow chart┋Gantt chart┋countermeasure chart	always	always	always	always	always	always	always	always	yes	other institutions	≥3	always	yes	yes	yes	yes	off line
272	M	58	college	high-grade	Director	10years.	yes	deming	action、do、check、disposal	check list┋permutation chart┋control chart┋histogram┋scatter chart┋ flow chart┋Gantt chart	always	always	always	always	always	always	always	always	yes	hospital training	≥3	always	yes	yes	no	not sure	off line
273	M	47	college	high-grade	Director	10years.	partially	Feigenbaum	action、do、check、disposal	check list┋permutation chart┋control chart┋histogram┋scatter chart┋ flow chart┋Gantt chart	sometimes	sometimes	sometimes	sometimes	sometimes	sometimes	sometimes	sometimes	yes	hospital training	2	sometimes	not sure	not sure	yes	not sure	on line
274	M	40	doctor	high-grade	deputyDirector	1-5years	partially	deming	action、do、check、disposal	check list┋fishbone chart┋permutation chart┋control chart┋histogram┋scatter chart┋hierarchical method┋ flow chart┋Gantt chart┋countermeasure chart	always	always	always	always	always	always	always	always	not	×	×	×	×	×	no	yes	off line
275	F	50	master	high-grade	deputyDirector	6-10years	yes	deming	action、do、check、disposal	check list┋fishbone chart┋permutation chart┋control chart┋histogram┋scatter chart┋hierarchical method┋ flow chart┋Gantt chart┋countermeasure chart	always	always	always	always	always	always	always	always	yes	hospital training	2	sometimes	not sure	yes	no	yes	on line
276	M	40	doctor	high-grade	Director	6-10years	yes	deming	action、do、check、disposal	check list┋permutation chart┋scatter chart┋hierarchical method	always	always	always	always	always	sometimes	always	always	yes	hospital training	1	always	yes	yes	no	yes	on line
277	F	37	Bachelor	medium-grade	nurse	6-10years	yes	deming	action、do、check、disposal	check list┋fishbone chart┋permutation chart┋control chart┋scatter chart┋ flow chart┋Gantt chart┋countermeasure chart	always	always	always	always	always	always	always	always	yes	hospital training	2	always	yes	yes	no	yes	off line
278	M	48	Bachelor	high-grade	Director	10years.	yes	deming	action、do、check、disposal	check list┋scatter chart┋Gantt chart┋countermeasure chart	always	always	always	always	always	always	always	always	yes	hospital training	≥3	always	yes	yes	no	yes	on line
279	F	36	master	medium-grade	deputyDirector	1-5years	yes	deming	action、do、check、disposal	check list┋fishbone chart┋permutation chart┋control chart┋histogram┋scatter chart┋hierarchical method┋ flow chart┋Gantt chart┋countermeasure chart	always	always	always	always	always	always	always	always	not	x	x	x	x	x	no	yes	on line
280	M	38	Bachelor	high-grade	deputyDirector	1-5years	partially	Feigenbaum	action、do、check、disposal	check list┋fishbone chart┋permutation chart┋control chart┋histogram┋scatter chart┋hierarchical method┋ flow chart┋Gantt chart┋countermeasure chart	always	always	always	always	always	always	always	sometimes	not	x	x	x	x	x	no	yes	on line
281	M	40	Bachelor	high-grade	Director	6-10years	yes	deming	action、do、check、disposal	check list┋fishbone chart	always	always	always	always	always	always	sometimes	sometimes	not	x	x	x	x	x	no	yes	on line
282	F	32	master	medium-grade	deputynurse	1-5years	yes	deming	action、do、check、disposal	fishbone chart┋control chart┋scatter chart┋ flow chart	always	sometimes	always	always	always	always	always	sometimes	not	x	x	x	x	x	no	yes	on line
283	F	48	Bachelor	medium-grade	deputyDirector	10years.	yes	Xiuhart	action、do、check、disposal	check list┋fishbone chart┋permutation chart┋control chart┋histogram┋scatter chart┋hierarchical method┋ flow chart┋Gantt chart┋countermeasure chart	always	always	always	always	always	always	always	always	yes	hospital training	2	always	not sure	yes	no	yes	off line
284	F	40	Bachelor	medium-grade	deputyDirector	1-5years	yes	deming	action、do、check、disposal	check list┋fishbone chart┋permutation chart┋control chart┋histogram┋scatter chart┋hierarchical method┋ flow chart┋Gantt chart┋countermeasure chart	always	always	always	always	always	always	always	always	yes	hospital training	3	always	yes	yes	no	yes	on line
285	M	51	doctor	high-grade	Director	10years.	yes	deming	action、do、check、disposal	check list┋fishbone chart	always	always	always	always	always	always	always	always	not	×	×	×	×	×	no	not sure	on line
286	M	43	Bachelor	high-grade	Director	6-10years	yes	deming	action、do、check、disposal	check list┋fishbone chart┋countermeasure chart	sometimes	sometimes	always	sometimes	sometimes	sometimes	sometimes	sometimes	yes	hospital training	2	sometimes	yes	yes	yes	yes	off line
287	F	33	master	high-grade	deputyDirector	6-10years	yes	deming	action、do、check、disposal	check list┋fishbone chart┋permutation chart┋control chart┋histogram┋scatter chart┋hierarchical method┋ flow chart┋Gantt chart┋countermeasure chart	always	always	always	sometimes	sometimes	always	always	always	yes	hospital training	2	always	yes	yes	yes	yes	on line
288	M	39	Bachelor	medium-grade	Director	10years.	partially	Feigenbaum	action、do、check、disposal	check list┋fishbone chart┋hierarchical method┋ flow chart┋countermeasure chart	sometimes	sometimes	sometimes	sometimes	always	always	always	always	not	x	x	x	x	x	no	yes	on line
289	M	47	doctor	high-grade	deputyDirector	1-5years	partially	Feigenbaum	action、do、check、disposal	check list┋fishbone chart┋permutation chart┋control chart┋histogram┋scatter chart┋hierarchical method┋ flow chart┋Gantt chart┋countermeasure chart	sometimes	always	always	always	sometimes	always	always	sometimes	not	x	x	x	x	x	no	not sure	on line
290	M	50	master	high-grade	Director	10years.	yes	deming	action、do、check、disposal	check list┋fishbone chart┋hierarchical method┋ flow chart┋countermeasure chart	always	always	always	sometimes	sometimes	sometimes	sometimes	sometimes	yes	hospital training	3	sometimes	not sure	yes	no	yes	off line
291	M	45	Bachelor	medium-grade	Director	10years.	partially	deming	action、do、check、disposal	check list┋fishbone chart┋hierarchical method┋ flow chart┋Gantt chart	never	sometimes	sometimes	sometimes	sometimes	sometimes	sometimes	sometimes	not	x	x	x	x	x	yes	yes	on line
292	M	44	Bachelor	medium-grade	deputyDirector	10years.	partially	Feigenbaum	action、check、disposal、do	check list┋fishbone chart┋permutation chart┋control chart┋histogram┋scatter chart┋hierarchical method┋ flow chart┋Gantt chart┋countermeasure chart	always	sometimes	always	sometimes	always	always	sometimes	sometimes	not	x	x	x	x	x	yes	not sure	on line
293	M	48	master	high-grade	Director	10years.	yes	deming	action、do、check、disposal	check list┋fishbone chart┋Gantt chart	always	always	always	always	always	always	always	always	not	x	x	x	x	x	no	yes	on line
294	M	43	Bachelor	high-grade	deputyDirector	10years.	yes	deming	action、do、check、disposal	check list┋fishbone chart┋permutation chart┋control chart┋histogram┋scatter chart┋hierarchical method┋ flow chart┋Gantt chart┋countermeasure chart	sometimes	sometimes	sometimes	sometimes	sometimes	sometimes	sometimes	sometimes	not	x	x	x	x	x	yes	not sure	on line
295	M	53	master	high-grade	nurse	1-5years	yes	deming	action、do、check、disposal	check list┋fishbone chart┋permutation chart┋control chart┋scatter chart┋ flow chart┋Gantt chart┋countermeasure chart	always	always	always	always	always	always	sometimes	always	yes	byself	≥3	always	yes	yes	no	no	x
296	M	43	master	high-grade	deputyDirector	1-5years	no	x	x	x	sometimes	sometimes	sometimes	sometimes	sometimes	sometimes	sometimes	sometimes	not	×	×	×	×	×	no	yes	off line
297	M	42	Bachelor	high-grade	deputyDirector	6-10years	yes	deming	action、do、check、disposal	check list┋fishbone chart┋permutation chart┋control chart┋histogram┋scatter chart┋hierarchical method┋ flow chart┋Gantt chart┋countermeasure chart	always	always	always	always	always	always	always	always	yes	hospital training	≥3	always	yes	yes	yes	yes	on line
298	M	46	Bachelor	high-grade	Director	1-5years	yes	deming	action、check、disposal、do	check list┋fishbone chart┋Gantt chart┋countermeasure chart	always	always	always	always	always	always	always	sometimes	not	x	x	x	x	x	no	yes	off line
299	M	42	master	high-grade	deputyDirector	1-5years	no	x	x	x	always	always	always	always	always	always	always	always	not	x	x	x	x	x	no	no	x
300	M	47	Bachelor	high-grade	deputyDirector	1-5years	partially	Feigenbaum	action、check、disposal、do	check list┋fishbone chart┋permutation chart┋control chart┋histogram┋scatter chart┋hierarchical method┋ flow chart┋Gantt chart┋countermeasure chart	always	sometimes	always	sometimes	always	always	sometimes	sometimes	not	x	x	x	x	x	no	yes	on line
301	M	40	Bachelor	medium-grade	deputyDirector	1-5years	partially	deming	action、do、check、disposal	check list┋fishbone chart┋permutation chart┋control chart┋histogram┋scatter chart┋hierarchical method┋ flow chart┋Gantt chart┋countermeasure chart	always	always	always	always	always	sometimes	always	always	not	x	x	x	x	x	no	not sure	on line
302	M	40	Bachelor	high-grade	Director	10years.	yes	deming	action、check、disposal、do	check list┋fishbone chart┋Gantt chart┋countermeasure chart	always	always	always	always	always	always	always	always	yes	hospital training	1	sometimes	yes	yes	yes	yes	on line
303	M	36	Bachelor	medium-grade	deputyDirector	1-5years	partially	Ishikawa Kaoru	action、check、disposal、do	check list┋fishbone chart┋permutation chart┋control chart┋histogram┋scatter chart┋hierarchical method┋ flow chart┋Gantt chart┋countermeasure chart	sometimes	sometimes	sometimes	sometimes	sometimes	sometimes	sometimes	sometimes	yes	other institutions	2	never	not sure	not sure	no	yes	on line
304	M	36	Bachelor	high-grade	deputyDirector	10years.	yes	deming	action、do、check、disposal	check list┋fishbone chart┋permutation chart┋control chart┋histogram┋scatter chart┋hierarchical method┋ flow chart┋Gantt chart┋countermeasure chart	always	always	always	always	always	always	always	always	yes	hospital training	1	sometimes	yes	yes	yes	yes	on line
305	M	49	Bachelor	high-grade	nurse	10years.	yes	deming	action、do、check、disposal	check list┋fishbone chart┋permutation chart┋control chart┋scatter chart┋ flow chart┋Gantt chart┋countermeasure chart	always	always	always	always	always	always	always	always	yes	hospital training	≥3	always	yes	yes	no	not sure	on line
306	M	39	master	high-grade	deputyDirector	1-5years	yes	deming	action、check、disposal、do	check list┋fishbone chart┋permutation chart┋control chart┋histogram┋scatter chart┋hierarchical method┋ flow chart┋Gantt chart┋countermeasure chart	always	always	always	sometimes	always	sometimes	always	always	not	x	x	x	x	x	yes	yes	on line
307	F	41	doctor	high-grade	Director	1-5years	partially	deming	action、do、check、disposal	check list┋fishbone chart┋control chart	sometimes	sometimes	sometimes	sometimes	sometimes	sometimes	sometimes	sometimes	not	×	×	×	×	×	no	yes	off line
308	M	40	master	high-grade	deputyDirector	1-5years	no	x	x	x	always	sometimes	always	always	always	always	always	always	not	x	x	x	x	x	yes	yes	on line
309	M	49	Bachelor	high-grade	Director	6-10years	yes	deming	action、do、check、disposal	check list┋fishbone chart┋control chart	always	always	always	always	always	always	always	always	not	x	x	x	x	x	no	not sure	off line
310	F	45	Bachelor	high-grade	deputyDirector	10years.	yes	Xiuhart	action、do、check、disposal	check list┋fishbone chart┋permutation chart┋control chart┋histogram┋scatter chart┋hierarchical method┋ flow chart┋Gantt chart┋countermeasure chart	always	always	always	always	always	always	always	always	not	x	x	x	x	x	no	yes	on line
311	M	49	Bachelor	high-grade	Director	6-10years	no	x	x	x	always	always	always	sometimes	sometimes	never	never	never	not	x	x	x	x	x	no	yes	off line
312	M	42	Bachelor	high-grade	Director	1-5years	yes	Ishikawa Kaoru	action、do、check、disposal	check list┋fishbone chart┋control chart┋hierarchical method┋ flow chart┋Gantt chart┋countermeasure chart	always	always	always	always	always	always	always	always	yes	hospital training	1	sometimes	not sure	not sure	yes	yes	on line
313	M	42	master	high-grade	deputyDirector	1-5years	partially	deming	action、do、check、disposal	check list┋fishbone chart┋permutation chart┋control chart┋histogram┋scatter chart┋hierarchical method┋ flow chart┋Gantt chart┋countermeasure chart	always	always	always	always	always	always	always	always	yes	hospital training	1	always	yes	yes	no	yes	on line
314	F	35	Bachelor	medium-grade	deputynurse	1-5years	yes	deming	action、do、check、disposal	fishbone chart┋control chart┋histogram┋ flow chart┋Gantt chart	sometimes	sometimes	sometimes	sometimes	sometimes	sometimes	sometimes	sometimes	not	x	x	x	x	x	yes	no	x
315	M	57	Bachelor	high-grade	Director	10years.	yes	deming	action、do、check、disposal	check list┋fishbone chart┋control chart┋hierarchical method┋ flow chart┋Gantt chart┋countermeasure chart	always	always	always	always	always	always	always	always	not	x	x	x	x	x	no	no	x
316	M	45	doctor	high-grade	deputyDirector	10years.	yes	Xiuhart	action、do、check、disposal	check list┋fishbone chart┋permutation chart┋control chart┋histogram┋scatter chart┋hierarchical method┋ flow chart┋Gantt chart┋countermeasure chart	always	always	always	always	always	always	always	always	yes	byself	1	sometimes	yes	yes	yes	yes	on line
317	M	48	doctor	high-grade	Director	6-10years	yes	deming	action、do、check、disposal	check list┋fishbone chart┋control chart┋Gantt chart	always	always	always	always	always	always	always	always	yes	hospital training	2	always	yes	yes	no	yes	on line
318	M	41	doctor	high-grade	deputyDirector	1-5years	partially	deming	action、do、check、disposal	check list┋fishbone chart┋permutation chart┋control chart┋histogram┋scatter chart┋hierarchical method┋ flow chart┋Gantt chart┋countermeasure chart	always	always	always	always	always	sometimes	sometimes	sometimes	not	×	×	×	×	×	no	yes	on line
319	M	41	Bachelor	high-grade	Director	6-10years	yes	deming	action、do、check、disposal	check list┋fishbone chart┋control chart┋Gantt chart	sometimes	sometimes	always	always	always	sometimes	sometimes	sometimes	yes	hospital training	≥3	sometimes	yes	yes	no	not sure	on line
320	F	45	Bachelor	high-grade	deputyDirector	10years.	partially	deming	action、do、check、disposal	check list┋fishbone chart┋permutation chart┋control chart┋histogram┋scatter chart┋hierarchical method┋ flow chart┋Gantt chart┋countermeasure chart	always	always	sometimes	sometimes	sometimes	sometimes	sometimes	sometimes	not	x	x	x	x	x	yes	not sure	on line
321	F	42	Bachelor	medium-grade	deputyDirector	6-10years	yes	deming	action、do、check、disposal	check list┋fishbone chart┋permutation chart┋control chart┋histogram┋scatter chart┋hierarchical method┋ flow chart┋Gantt chart┋countermeasure chart	always	always	always	always	always	always	always	always	yes	hospital training	1	always	yes	yes	yes	yes	off line
322	F	39	master	medium-grade	nurse	10years.	yes	deming	action、check、disposal、do	check list┋fishbone chart┋permutation chart┋control chart┋histogram	always	always	always	always	always	always	always	always	yes	other institutions	1	always	yes	yes	no	no	x
323	M	42	Bachelor	high-grade	nurse	1-5years	yes	deming	action、do、check、disposal	check list┋fishbone chart┋permutation chart┋control chart┋histogram	always	always	always	always	always	always	always	always	yes	other institutions	≥3	always	yes	yes	yes	yes	off line
324	F	56	Bachelor	high-grade	Director	1-5years	partially	Xiuhart	action、do、check、disposal	check list┋fishbone chart┋control chart┋Gantt chart	sometimes	always	always	sometimes	always	sometimes	sometimes	sometimes	not	x	x	x	x	x	no	yes	off line
325	M	50	Bachelor	high-grade	Director	10years.	yes	deming	action、do、check、disposal	check list┋fishbone chart┋control chart┋ flow chart	always	always	always	always	always	always	always	always	yes	byself	≥3	always	yes	yes	no	no	x
326	M	45	doctor	high-grade	deputyDirector	6-10years	yes	deming	action、do、check、disposal	check list┋fishbone chart┋permutation chart┋control chart┋histogram┋scatter chart┋hierarchical method┋ flow chart┋Gantt chart┋countermeasure chart	always	always	always	always	always	always	always	always	yes	hospital training	≥3	always	yes	yes	no	yes	off line
327	F	40	Bachelor	high-grade	nurse	10years.	yes	deming	action、do、check、disposal	check list┋fishbone chart┋permutation chart┋control chart┋histogram┋hierarchical method	always	always	always	always	always	always	always	always	yes	hospital training	≥3	always	yes	yes	no	yes	off line
328	M	38	Bachelor	high-grade	deputyDirector	1-5years	yes	deming	action、do、check、disposal	check list┋fishbone chart┋permutation chart┋control chart┋histogram┋scatter chart┋hierarchical method┋ flow chart┋Gantt chart┋countermeasure chart	always	always	always	always	always	always	always	never	yes	hospital training	3	always	yes	yes	yes	yes	on line
329	M	45	Bachelor	high-grade	Director	1-5years	partially	deming	action、do、check、disposal	check list┋fishbone chart┋control chart┋ flow chart	sometimes	sometimes	sometimes	sometimes	sometimes	sometimes	sometimes	sometimes	not	×	×	×	×	×	no	yes	off line
330	M	47	Bachelor	high-grade	deputyDirector	6-10years	yes	deming	action、do、check、disposal	check list┋fishbone chart┋permutation chart┋control chart┋histogram┋scatter chart┋hierarchical method┋ flow chart┋Gantt chart┋countermeasure chart	sometimes	sometimes	sometimes	sometimes	sometimes	sometimes	sometimes	sometimes	yes	hospital training	2	sometimes	yes	yes	yes	not sure	on line
331	F	43	master	high-grade	deputyDirector	1-5years	partially	deming	action、do、check、disposal	check list┋fishbone chart┋permutation chart┋control chart┋histogram┋scatter chart┋hierarchical method┋ flow chart┋Gantt chart┋countermeasure chart	always	always	always	always	always	always	always	always	not	x	x	x	x	x	no	yes	off line
332	F	31	Bachelor	medium-grade	deputynurse	6-10years	yes	deming	action、do、check、disposal	fishbone chart┋control chart┋histogram┋ flow chart┋Gantt chart┋countermeasure chart	always	always	always	always	always	always	always	always	yes	byself	1	always	yes	yes	no	yes	on line
333	M	51	Bachelor	high-grade	Director	10years.	yes	deming	action、do、check、disposal	check list┋fishbone chart┋control chart┋ flow chart	sometimes	sometimes	sometimes	sometimes	sometimes	sometimes	sometimes	sometimes	yes	other institutions	≥3	sometimes	not sure	not sure	yes	not sure	off line
334	M	35	Bachelor	medium-grade	Director	1-5years	yes	deming	action、do、check、disposal	check list┋fishbone chart┋control chart┋ flow chart	always	always	sometimes	always	always	always	sometimes	never	not	x	x	x	x	x	no	not sure	off line
335	M	41	Bachelor	high-grade	Director	10years.	yes	deming	action、check、disposal、do	check list┋fishbone chart┋control chart┋ flow chart	always	always	sometimes	sometimes	sometimes	sometimes	sometimes	never	yes	hospital training	≥3	always	yes	yes	yes	yes	off line
336	M	42	Bachelor	high-grade	deputyDirector	10years.	yes	deming	action、do、check、disposal	check list┋fishbone chart┋permutation chart┋control chart┋histogram┋scatter chart┋hierarchical method┋ flow chart┋Gantt chart┋countermeasure chart	always	always	always	always	always	always	sometimes	sometimes	yes	other institutions	2	always	yes	yes	no	yes	off line
337	M	46	master	high-grade	deputyDirector	1-5years	partially	deming	action、do、check、disposal	fishbone chart┋control chart┋histogram┋scatter chart┋hierarchical method┋ flow chart┋countermeasure chart	always	always	always	always	always	always	always	always	yes	hospital training	2	always	not sure	yes	no	yes	off line
338	F	41	Bachelor	high-grade	deputyDirector	10years.	yes	deming	action、do、check、disposal	check list┋fishbone chart┋permutation chart┋control chart┋histogram┋scatter chart┋hierarchical method┋ flow chart┋Gantt chart┋countermeasure chart	always	always	always	always	always	always	always	always	not	x	x	x	x	x	no	not sure	on line
339	M	42	Bachelor	medium-grade	deputyDirector	10years.	yes	deming	action、do、check、disposal	check list┋fishbone chart┋permutation chart┋control chart┋histogram┋scatter chart┋hierarchical method┋ flow chart┋Gantt chart┋countermeasure chart	always	always	always	sometimes	always	sometimes	sometimes	sometimes	not	x	x	x	x	x	no	not sure	on line
340	F	31	Bachelor	medium-grade	deputyDirector	6-10years	yes	deming	action、do、check、disposal	check list┋fishbone chart┋permutation chart┋control chart┋histogram┋scatter chart┋hierarchical method┋ flow chart┋Gantt chart┋countermeasure chart	always	always	always	always	always	always	always	always	yes	hospital training	≥3	always	yes	yes	no	yes	on line
341	M	50	master	high-grade	deputyDirector	10years.	yes	deming	action、do、check、disposal	check list┋fishbone chart┋permutation chart┋control chart┋histogram┋scatter chart┋hierarchical method┋ flow chart┋Gantt chart┋countermeasure chart	always	always	always	always	always	always	always	always	not	×	×	×	×	×	yes	yes	off line
342	F	49	Bachelor	high-grade	nurse	10years.	no	x	x	x	always	always	always	always	always	always	always	always	not	x	x	x	x	x	no	yes	on line
343	F	52	Bachelor	high-grade	nurse	10years.	yes	deming	action、do、check、disposal	check list┋fishbone chart┋permutation chart┋control chart┋histogram┋hierarchical method	always	always	always	always	always	always	always	always	not	x	x	x	x	x	no	yes	off line
344	F	52	Bachelor	high-grade	nurse	10years.	yes	deming	action、do、check、disposal	check list┋fishbone chart┋permutation chart┋control chart┋histogram┋hierarchical method┋Gantt chart	always	always	always	always	always	always	always	always	not	x	x	x	x	x	no	yes	off line
345	F	39	Bachelor	medium-grade	Director	6-10years	yes	Feigenbaum	action、do、check、disposal	check list┋fishbone chart┋control chart┋ flow chart┋countermeasure chart	always	always	always	always	always	always	always	always	not	x	x	x	x	x	no	yes	on line
346	F	37	master	medium-grade	nurse	10years.	yes	deming	action、do、check、disposal	check list┋fishbone chart┋permutation chart┋control chart┋histogram┋hierarchical method┋ flow chart┋countermeasure chart	always	always	always	always	always	always	always	always	yes	byself	1	always	yes	yes	no	yes	off line
347	M	47	Bachelor	high-grade	Director	10years.	yes	deming	action、do、check、disposal	check list┋fishbone chart┋control chart┋ flow chart┋countermeasure chart	always	always	always	always	always	always	always	always	yes	hospital training	≥3	sometimes	yes	yes	no	yes	off line
348	M	54	doctor	high-grade	Director	10years.	yes	Ishikawa Kaoru	action、check、disposal、do	check list┋fishbone chart┋control chart┋ flow chart┋Gantt chart	always	always	always	always	always	always	always	always	yes	hospital training	1	always	yes	yes	yes	yes	on line
349	M	42	Bachelor	high-grade	Director	10years.	yes	deming	action、do、check、disposal	check list┋fishbone chart┋control chart┋ flow chart┋Gantt chart	always	always	always	always	always	sometimes	always	sometimes	yes	byself	2	sometimes	not sure	not sure	yes	yes	off line
350	F	39	master	high-grade	deputyDirector	10years.	partially	Xiuhart	action、do、check、disposal	check list┋fishbone chart┋permutation chart┋control chart┋histogram┋scatter chart┋hierarchical method┋ flow chart┋Gantt chart┋countermeasure chart	always	always	sometimes	sometimes	sometimes	sometimes	sometimes	sometimes	not	x	x	x	x	x	no	not sure	off line
351	F	59	Bachelor	high-grade	deputyDirector	10years.	partially	Xiuhart	action、do、check、disposal	check list┋fishbone chart┋permutation chart┋control chart┋histogram┋scatter chart┋hierarchical method┋ flow chart┋Gantt chart┋countermeasure chart	always	always	always	always	always	always	always	always	not	x	x	x	x	x	no	yes	on line
352	M	49	Bachelor	high-grade	Director	6-10years	yes	deming	action、do、check、disposal	check list┋fishbone chart┋control chart┋ flow chart┋Gantt chart	always	always	always	sometimes	always	sometimes	sometimes	sometimes	not	x	x	x	x	x	no	yes	on line
353	F	36	doctor	high-grade	deputyDirector	1-5years	yes	deming	action、do、check、disposal	check list┋fishbone chart┋permutation chart┋control chart┋histogram┋scatter chart┋hierarchical method┋ flow chart┋Gantt chart┋countermeasure chart	always	always	always	always	always	always	always	always	not	×	×	×	×	×	no	yes	off line
354	M	41	Bachelor	high-grade	deputyDirector	1-5years	yes	deming	action、check、disposal、do	check list┋fishbone chart┋permutation chart┋control chart┋histogram┋scatter chart┋hierarchical method┋ flow chart┋Gantt chart┋countermeasure chart	sometimes	always	sometimes	always	sometimes	always	always	always	not	x	x	x	x	x	no	yes	on line
355	M	54	Bachelor	high-grade	Director	6-10years	yes	deming	action、do、check、disposal	check list┋fishbone chart┋control chart┋ flow chart┋Gantt chart┋countermeasure chart	sometimes	sometimes	sometimes	always	always	always	sometimes	sometimes	yes	hospital training	2	sometimes	not sure	not sure	no	not sure	on line
356	M	55	Bachelor	high-grade	Director	10years.	yes	deming	action、do、check、disposal	check list┋fishbone chart┋control chart┋ flow chart┋Gantt chart┋countermeasure chart	always	sometimes	sometimes	always	sometimes	always	always	sometimes	not	x	x	x	x	x	no	yes	off line
357	M	34	master	medium-grade	deputyDirector	6-10years	yes	deming	action、do、check、disposal	check list┋fishbone chart┋permutation chart┋control chart┋histogram┋scatter chart┋hierarchical method┋ flow chart┋Gantt chart┋countermeasure chart	always	always	always	always	always	always	always	always	yes	hospital training	≥3	always	yes	yes	no	yes	on line
358	F	40	doctor	high-grade	deputyDirector	1-5years	yes	deming	action、do、check、disposal	check list┋fishbone chart┋permutation chart┋control chart┋histogram┋scatter chart┋hierarchical method┋ flow chart┋Gantt chart┋countermeasure chart	always	always	sometimes	sometimes	always	always	sometimes	sometimes	yes	hospital training	≥3	sometimes	yes	yes	no	yes	off line
359	F	46	Bachelor	medium-grade	deputyDirector	1-5years	yes	deming	action、do、check、disposal	check list┋fishbone chart┋permutation chart┋control chart┋histogram┋scatter chart┋hierarchical method┋ flow chart┋Gantt chart┋countermeasure chart	always	always	always	always	always	always	always	always	yes	hospital training	2	always	yes	not sure	yes	yes	on line
360	F	28	master	medium-grade	deputyDirector	1-5years	yes	deming	action、check、disposal、do	check list┋fishbone chart┋permutation chart┋control chart┋histogram┋scatter chart┋hierarchical method┋ flow chart┋Gantt chart┋countermeasure chart	always	always	always	always	always	always	always	always	not	x	x	x	x	x	no	yes	on line
361	F	56	Bachelor	high-grade	Director	10years.	yes	deming	action、do、check、disposal	check list┋fishbone chart┋control chart┋ flow chart┋Gantt chart┋countermeasure chart	always	always	always	always	always	always	always	always	not	x	x	x	x	x	no	yes	off line
362	F	34	master	medium-grade	deputyDirector	1-5years	no	x	x	x	always	always	always	always	always	sometimes	always	never	not	x	x	x	x	x	no	not sure	on line
363	M	45	Bachelor	high-grade	Director	10years.	yes	deming	action、do、check、disposal	check list┋fishbone chart┋control chart┋ flow chart┋Gantt chart┋countermeasure chart	always	always	always	always	always	always	always	always	not	x	x	x	x	x	no	not sure	on line
364	F	36	master	medium-grade	deputyDirector	10years.	yes	deming	do、disposal、check、action	check list┋fishbone chart┋permutation chart┋control chart┋histogram┋scatter chart┋hierarchical method┋ flow chart┋Gantt chart┋countermeasure chart	always	always	always	always	always	always	always	always	yes	hospital training	≥3	always	yes	yes	yes	yes	on line
365	F	44	Bachelor	high-grade	Director	10years.	yes	deming	action、do、check、disposal	check list┋fishbone chart┋control chart┋scatter chart	always	always	always	always	sometimes	sometimes	sometimes	sometimes	not	x	x	x	x	x	no	yes	off line
366	F	37	doctor	high-grade	deputyDirector	1-5years	partially	deming	action、do、check、disposal	check list┋fishbone chart┋permutation chart┋control chart┋histogram┋scatter chart┋hierarchical method┋ flow chart┋Gantt chart┋countermeasure chart	always	always	always	always	always	sometimes	sometimes	sometimes	not	x	x	x	x	x	no	yes	on line
367	M	46	Bachelor	high-grade	deputyDirector	10years.	yes	deming	action、do、check、disposal	check list┋fishbone chart┋permutation chart┋control chart┋histogram┋scatter chart┋hierarchical method┋ flow chart┋Gantt chart┋countermeasure chart	always	always	always	sometimes	sometimes	always	always	sometimes	yes	byself	1	always	yes	yes	no	yes	off line
368	M	48	Bachelor	high-grade	deputyDirector	10years.	partially	deming	action、do、check、disposal	check list┋fishbone chart┋permutation chart┋control chart┋histogram┋scatter chart┋hierarchical method┋ flow chart┋Gantt chart┋countermeasure chart	sometimes	sometimes	sometimes	sometimes	sometimes	sometimes	sometimes	sometimes	not	x	x	x	x	x	no	yes	off line
369	F	41	Bachelor	medium-grade	deputynurse	1-5years	yes	Xiuhart	action、do、check、disposal	fishbone chart┋control chart┋histogram┋scatter chart┋Gantt chart┋countermeasure chart	always	always	always	always	always	always	always	always	yes	byself	≥3	always	yes	yes	no	yes	off line
370	F	58	Bachelor	high-grade	Director	1-5years	yes	deming	action、do、check、disposal	check list┋fishbone chart┋control chart┋scatter chart┋hierarchical method┋ flow chart┋Gantt chart┋countermeasure chart	always	always	always	always	always	always	always	always	not	x	x	x	x	x	no	yes	on line
371	M	39	master	high-grade	deputyDirector	6-10years	yes	deming	action、do、check、disposal	check list┋fishbone chart┋permutation chart┋control chart┋histogram┋scatter chart┋hierarchical method┋ flow chart┋Gantt chart┋countermeasure chart	always	always	always	always	always	always	always	always	yes	byself	2	always	not sure	yes	no	yes	off line
372	F	51	Bachelor	high-grade	Director	10years.	partially	deming	action、do、check、disposal	check list┋fishbone chart┋control chart┋scatter chart┋ flow chart┋Gantt chart	always	always	always	always	always	always	sometimes	sometimes	not	x	x	x	x	x	no	not sure	on line
373	M	46	Bachelor	high-grade	Director	10years.	yes	deming	action、do、check、disposal	check list┋fishbone chart┋control chart┋scatter chart┋ flow chart┋Gantt chart┋countermeasure chart	always	always	always	always	always	sometimes	sometimes	sometimes	not	x	x	x	x	x	no	yes	off line
374	M	51	Bachelor	high-grade	Director	10years.	yes	deming	action、do、check、disposal	check list┋fishbone chart┋control chart┋scatter chart┋ flow chart┋Gantt chart┋countermeasure chart	always	always	sometimes	sometimes	sometimes	sometimes	sometimes	sometimes	yes	hospital training	3	sometimes	not sure	not sure	no	yes	on line
375	M	40	doctor	high-grade	deputyDirector	1-5years	yes	deming	action、do、check、disposal	check list┋fishbone chart┋permutation chart┋control chart┋histogram┋scatter chart┋hierarchical method┋ flow chart┋Gantt chart┋countermeasure chart	sometimes	sometimes	sometimes	sometimes	sometimes	sometimes	sometimes	sometimes	not	×	×	×	×	×	no	yes	on line
376	F	40	Bachelor	high-grade	deputyDirector	10years.	yes	deming	action、do、check、disposal	check list┋fishbone chart┋permutation chart┋control chart┋histogram┋scatter chart┋hierarchical method┋ flow chart┋Gantt chart┋countermeasure chart	always	always	always	always	always	always	always	always	yes	hospital training	≥3	always	yes	yes	no	yes	on line
377	M	45	Bachelor	high-grade	nurse	10years.	yes	deming	action、do、check、disposal	check list┋fishbone chart┋permutation chart┋control chart┋histogram┋hierarchical method┋ flow chart┋countermeasure chart	always	always	always	always	always	always	always	always	not	x	x	x	x	x	no	yes	off line
378	F	36	college	medium-grade	deputyDirector	10years.	partially	deming	action、do、check、disposal	check list┋fishbone chart┋permutation chart┋control chart┋histogram┋scatter chart┋hierarchical method┋ flow chart┋Gantt chart┋countermeasure chart	sometimes	sometimes	sometimes	sometimes	sometimes	sometimes	sometimes	sometimes	not	x	x	x	x	x	yes	no	x
379	F	39	Bachelor	medium-grade	nurse	1-5years	yes	deming	action、do、check、disposal	check list┋fishbone chart┋permutation chart┋control chart┋histogram┋hierarchical method┋ flow chart┋countermeasure chart	always	always	always	always	always	always	always	always	not	x	x	x	x	x	no	yes	on line
380	M	45	master	high-grade	Director	10years.	yes	deming	action、do、check、disposal	check list┋fishbone chart┋control chart┋histogram	always	always	always	always	always	sometimes	sometimes	sometimes	yes	other institutions	≥3	sometimes	yes	yes	yes	yes	on line
381	F	50	Bachelor	high-grade	nurse	10years.	yes	deming	action、check、disposal、do	check list┋fishbone chart┋permutation chart┋control chart┋histogram┋hierarchical method┋ flow chart┋countermeasure chart	sometimes	never	never	sometimes	sometimes	sometimes	sometimes	sometimes	yes	hospital training	2	always	not sure	yes	yes	yes	on line
382	F	35	master	medium-grade	deputynurse	1-5years	yes	deming	action、do、check、disposal	fishbone chart┋control chart┋histogram┋scatter chart┋Gantt chart┋countermeasure chart	always	always	always	always	always	always	always	always	yes	hospital training	≥3	sometimes	yes	yes	yes	yes	off line
383	F	47	doctor	high-grade	deputyDirector	1-5years	yes	deming	action、do、check、disposal	check list┋fishbone chart┋permutation chart┋control chart┋histogram┋scatter chart┋hierarchical method┋ flow chart┋Gantt chart┋countermeasure chart	always	always	always	always	always	always	always	always	yes	hospital training	2	always	yes	yes	yes	yes	on line
384	F	57	Bachelor	high-grade	nurse	10years.	yes	deming	action、do、check、disposal	check list┋fishbone chart┋permutation chart┋control chart┋histogram┋hierarchical method┋ flow chart┋Gantt chart┋countermeasure chart	always	always	always	always	always	always	always	always	yes	hospital training	3	sometimes	not sure	yes	no	yes	off line
385	F	31	Bachelor	medium-grade	deputynurse	1-5years	yes	deming	action、do、check、disposal	fishbone chart┋control chart┋histogram┋scatter chart┋ flow chart┋Gantt chart	always	always	always	always	always	always	always	always	not	x	x	x	x	x	no	yes	off line
386	M	50	Bachelor	high-grade	deputyDirector	1-5years	yes	deming	action、do、check、disposal	check list┋fishbone chart┋permutation chart┋control chart┋histogram┋scatter chart┋hierarchical method┋ flow chart┋Gantt chart┋countermeasure chart	always	always	always	always	always	always	always	always	not	×	×	×	×	×	no	yes	on line
387	F	41	Bachelor	high-grade	deputyDirector	1-5years	yes	deming	action、do、check、disposal	check list┋fishbone chart┋permutation chart┋control chart┋histogram┋scatter chart┋hierarchical method┋ flow chart┋Gantt chart┋countermeasure chart	always	always	always	always	always	sometimes	sometimes	sometimes	not	x	x	x	x	x	no	yes	on line
388	F	48	college	high-grade	nurse	6-10years	yes	deming	action、do、check、disposal	check list┋fishbone chart┋permutation chart┋control chart┋histogram┋Gantt chart	sometimes	sometimes	sometimes	sometimes	sometimes	sometimes	sometimes	sometimes	not	x	x	x	x	x	no	yes	on line
389	F	44	Bachelor	high-grade	nurse	10years.	yes	deming	action、do、check、disposal	check list┋fishbone chart┋permutation chart┋control chart┋histogram┋ flow chart┋Gantt chart	always	always	always	always	always	always	always	always	yes	hospital training	≥3	always	yes	yes	no	yes	off line
390	F	32	master	medium-grade	deputynurse	1-5years	yes	Xiuhart	disposal、check、action、do	fishbone chart┋control chart┋histogram┋scatter chart┋ flow chart┋Gantt chart	sometimes	sometimes	sometimes	sometimes	sometimes	sometimes	sometimes	sometimes	not	x	x	x	x	x	yes	yes	off line
391	M	54	Bachelor	high-grade	deputyDirector	10years.	partially	deming	action、do、check、disposal	check list┋fishbone chart┋permutation chart┋control chart┋histogram┋scatter chart┋hierarchical method┋ flow chart┋Gantt chart┋countermeasure chart	always	always	always	always	always	always	always	always	not	x	x	x	x	x	no	yes	on line
392	F	46	Bachelor	high-grade	nurse	10years.	yes	deming	action、do、check、disposal	check list┋fishbone chart┋permutation chart┋control chart┋histogram┋ flow chart┋Gantt chart	always	always	always	always	always	always	always	always	yes	hospital training	2	sometimes	not sure	yes	no	yes	on line
393	M	55	Bachelor	high-grade	deputyDirector	10years.	yes	deming	action、do、check、disposal	check list┋fishbone chart┋permutation chart┋control chart┋histogram┋scatter chart┋hierarchical method┋ flow chart┋Gantt chart┋countermeasure chart	always	always	always	always	always	always	always	always	yes	hospital training	3	always	not sure	yes	no	yes	off line
394	F	37	Bachelor	medium-grade	deputynurse	10years.	yes	deming	action、do、check、disposal	fishbone chart┋control chart┋histogram┋scatter chart┋ flow chart┋Gantt chart┋countermeasure chart	sometimes	always	always	always	always	always	always	always	yes	hospital training	1	sometimes	not sure	yes	yes	yes	off line
395	F	34	Bachelor	medium-grade	deputynurse	10years.	partially	deming	action、do、check、disposal	fishbone chart┋ flow chart	sometimes	sometimes	sometimes	sometimes	sometimes	sometimes	sometimes	sometimes	yes	hospital training	1	sometimes	yes	yes	yes	yes	off line
396	M	45	doctor	high-grade	deputyDirector	10years.	partially	deming	action、do、check、disposal	check list┋fishbone chart┋permutation chart┋control chart┋histogram┋scatter chart┋hierarchical method┋ flow chart┋Gantt chart┋countermeasure chart	always	always	always	always	always	always	sometimes	sometimes	not	x	x	x	x	x	yes	yes	off line
397	F	52	doctor	high-grade	deputyDirector	10years.	yes	deming	action、do、check、disposal	check list┋fishbone chart┋permutation chart┋control chart┋histogram┋scatter chart┋hierarchical method┋ flow chart┋Gantt chart┋countermeasure chart	always	always	always	sometimes	always	always	always	sometimes	not	×	×	×	×	×	no	yes	off line
398	F	46	Bachelor	medium-grade	deputynurse	1-5years	yes	deming	action、do、check、disposal	fishbone chart┋ flow chart	always	always	always	sometimes	always	sometimes	sometimes	always	not	x	x	x	x	x	no	not sure	off line
399	F	52	Bachelor	high-grade	nurse	10years.	yes	deming	action、do、check、disposal	check list┋fishbone chart┋permutation chart┋control chart┋histogram┋scatter chart	always	always	always	always	always	always	always	always	yes	hospital training	≥3	always	yes	yes	no	yes	off line
400	F	52	Bachelor	high-grade	nurse	10years.	yes	deming	action、do、check、disposal	check list┋fishbone chart┋permutation chart┋control chart┋histogram┋scatter chart┋countermeasure chart	always	always	always	always	always	always	always	always	yes	hospital training	≥3	always	yes	yes	no	yes	off line
401	F	32	master	medium-grade	deputynurse	1-5years	partially	Feigenbaum	action、do、check、disposal	fishbone chart┋ flow chart	always	always	always	always	always	always	always	always	yes	hospital training	3	sometimes	not sure	not sure	yes	yes	off line
402	F	41	master	medium-grade	deputyDirector	1-5years	no	x	x	x	always	always	always	always	always	always	always	always	not	x	x	x	x	x	no	yes	off line
403	F	37	Bachelor	medium-grade	deputynurse	10years.	yes	Xiuhart	action、do、check、disposal	fishbone chart┋ flow chart	always	always	always	always	always	always	always	always	yes	hospital training	≥3	always	yes	yes	no	yes	off line
404	M	55	Bachelor	high-grade	deputyDirector	10years.	yes	deming	action、do、check、disposal	check list┋fishbone chart┋permutation chart┋control chart┋histogram┋scatter chart┋hierarchical method┋ flow chart┋Gantt chart┋countermeasure chart	always	always	always	always	always	always	always	always	not	x	x	x	x	x	no	not sure	off line
405	F	52	master	high-grade	Director	10years.	yes	deming	action、do、check、disposal	check list┋fishbone chart┋control chart┋histogram┋hierarchical method	always	always	always	always	always	always	always	always	yes	hospital training	≥3	always	yes	yes	yes	yes	on line
406	M	55	Bachelor	high-grade	deputyDirector	10years.	yes	deming	action、do、check、disposal	check list┋fishbone chart┋permutation chart┋control chart┋histogram┋scatter chart┋hierarchical method┋ flow chart┋Gantt chart┋countermeasure chart	sometimes	sometimes	sometimes	sometimes	sometimes	sometimes	sometimes	sometimes	not	x	x	x	x	x	yes	not sure	off line
407	F	44	Bachelor	medium-grade	nurse	6-10years	yes	deming	action、do、check、disposal	check list┋fishbone chart┋permutation chart┋control chart┋histogram┋scatter chart┋hierarchical method	always	always	always	always	always	always	always	always	not	x	x	x	x	x	no	yes	on line
408	F	53	college	high-grade	nurse	10years.	yes	deming	action、check、disposal、do	check list┋fishbone chart┋permutation chart┋control chart┋histogram┋scatter chart┋hierarchical method	always	always	always	always	always	always	always	always	yes	hospital training	≥3	always	yes	yes	yes	yes	off line
409	F	53	doctor	high-grade	deputyDirector	10years.	yes	deming	action、check、disposal、do	check list┋fishbone chart┋permutation chart┋control chart┋histogram┋scatter chart┋hierarchical method┋ flow chart┋Gantt chart┋countermeasure chart	sometimes	sometimes	sometimes	sometimes	sometimes	sometimes	sometimes	sometimes	yes	hospital training	1	sometimes	yes	yes	no	yes	on line
410	F	42	Bachelor	high-grade	nurse	10years.	yes	deming	action、do、check、disposal	check list┋fishbone chart┋permutation chart┋control chart┋histogram┋scatter chart┋hierarchical method	always	always	always	always	always	always	always	always	yes	hospital training	≥3	always	yes	yes	no	yes	off line
411	F	54	Bachelor	high-grade	nurse	10years.	yes	deming	action、do、check、disposal	check list┋fishbone chart┋permutation chart┋control chart┋histogram┋scatter chart┋hierarchical method	always	always	always	always	always	always	always	always	not	x	x	x	x	x	no	yes	off line
412	F	48	Bachelor	medium-grade	deputynurse	10years.	partially	Feigenbaum	action、do、check、disposal	fishbone chart┋ flow chart┋countermeasure chart	sometimes	sometimes	sometimes	sometimes	sometimes	sometimes	sometimes	sometimes	not	x	x	x	x	x	no	yes	off line
413	M	35	doctor	high-grade	deputyDirector	1-5years	partially	deming	action、do、check、disposal	fishbone chart┋ flow chart┋Gantt chart	sometimes	sometimes	sometimes	sometimes	sometimes	sometimes	sometimes	sometimes	not	x	x	x	x	x	no	yes	on line
414	F	47	master	high-grade	Director	1-5years	yes	deming	action、do、check、disposal	check list┋fishbone chart┋control chart┋histogram┋Gantt chart	always	always	always	always	always	sometimes	always	sometimes	not	x	x	x	x	x	no	yes	off line
415	F	37	Bachelor	medium-grade	deputynurse	1-5years	yes	deming	action、do、check、disposal	fishbone chart┋ flow chart┋Gantt chart	sometimes	sometimes	sometimes	sometimes	sometimes	sometimes	sometimes	sometimes	not	x	x	x	x	x	no	yes	off line
416	F	46	Bachelor	medium-grade	deputynurse	6-10years	yes	deming	action、do、check、disposal	fishbone chart┋ flow chart┋Gantt chart	always	always	always	always	always	always	always	always	yes	hospital training	≥3	always	yes	yes	no	yes	on line
417	M	41	Bachelor	high-grade	deputyDirector	6-10years	yes	Xiuhart	action、do、check、disposal	check list┋fishbone chart┋permutation chart┋control chart┋histogram┋scatter chart┋hierarchical method┋ flow chart┋Gantt chart┋countermeasure chart	always	always	always	always	always	always	sometimes	sometimes	not	x	x	x	x	x	no	yes	off line
418	F	30	master	medium-grade	deputynurse	1-5years	yes	deming	action、do、check、disposal	fishbone chart┋ flow chart┋Gantt chart	always	always	always	always	always	always	always	always	not	x	x	x	x	x	yes	yes	on line
419	M	45	doctor	high-grade	deputyDirector	6-10years	yes	deming	action、do、check、disposal	check list┋fishbone chart┋permutation chart┋control chart┋histogram┋scatter chart┋hierarchical method┋ flow chart┋Gantt chart┋countermeasure chart	always	always	always	always	always	always	always	always	yes	hospital training	2	always	not sure	yes	no	yes	on line
420	M	58	Bachelor	high-grade	Director	1-5years	yes	deming	action、do、check、disposal	check list┋fishbone chart┋control chart┋histogram┋ flow chart┋Gantt chart┋countermeasure chart	always	always	always	always	always	always	always	always	yes	hospital training	≥3	always	yes	yes	no	yes	on line
421	F	29	Bachelor	medium-grade	deputynurse	1-5years	yes	deming	action、do、check、disposal	fishbone chart┋ flow chart┋Gantt chart	always	sometimes	sometimes	always	always	always	always	sometimes	yes	byself	2	sometimes	not sure	not sure	no	yes	off line
422	F	32	master	medium-grade	deputynurse	1-5years	yes	deming	action、check、disposal、do	fishbone chart┋ flow chart┋Gantt chart	always	always	always	always	always	always	always	always	not	x	x	x	x	x	no	yes	off line
423	F	39	Bachelor	medium-grade	deputynurse	1-5years	yes	deming	action、do、check、disposal	fishbone chart┋ flow chart┋Gantt chart	always	always	always	always	always	always	always	always	yes	hospital training	≥3	always	yes	yes	no	yes	on line
424	F	34	master	medium-grade	deputynurse	1-5years	yes	deming	action、do、check、disposal	fishbone chart┋ flow chart┋Gantt chart	always	always	always	always	always	always	always	always	yes	hospital training	≥3	always	yes	yes	yes	yes	on line
425	F	31	Bachelor	medium-grade	deputynurse	1-5years	yes	deming	action、do、check、disposal	fishbone chart┋ flow chart┋Gantt chart┋countermeasure chart	sometimes	sometimes	always	sometimes	sometimes	sometimes	sometimes	sometimes	not	x	x	x	x	x	no	yes	off line
426	F	44	Bachelor	high-grade	nurse	10years.	yes	deming	action、do、check、disposal	check list┋fishbone chart┋permutation chart┋control chart┋histogram┋scatter chart┋hierarchical method	always	always	always	always	always	always	always	always	not	x	x	x	x	x	no	yes	on line
427	F	47	Bachelor	high-grade	nurse	10years.	yes	deming	action、do、check、disposal	check list┋fishbone chart┋permutation chart┋control chart┋histogram┋scatter chart┋hierarchical method	always	always	always	always	always	always	always	always	yes	hospital training	≥3	always	yes	yes	yes	yes	off line
428	M	47	master	high-grade	deputyDirector	10years.	yes	deming	action、do、check、disposal	check list┋fishbone chart┋permutation chart┋control chart┋histogram┋scatter chart┋hierarchical method┋ flow chart┋Gantt chart┋countermeasure chart	sometimes	sometimes	always	always	sometimes	sometimes	sometimes	sometimes	not	×	×	×	×	×	no	yes	off line
429	F	35	Bachelor	medium-grade	deputynurse	6-10years	yes	deming	action、check、disposal、do	fishbone chart┋permutation chart	always	always	always	sometimes	sometimes	sometimes	sometimes	sometimes	not	x	x	x	x	x	no	yes	off line
430	F	39	Bachelor	medium-grade	deputynurse	10years.	yes	deming	action、do、check、disposal	fishbone chart┋permutation chart┋hierarchical method┋ flow chart	always	always	always	always	always	always	always	always	yes	hospital training	≥3	always	yes	yes	no	yes	on line
431	F	52	Bachelor	high-grade	nurse	10years.	yes	deming	action、do、check、disposal	check list┋fishbone chart┋permutation chart┋control chart┋histogram┋scatter chart┋hierarchical method	always	always	always	always	always	always	always	always	yes	hospital training	≥3	always	yes	yes	yes	yes	off line
432	F	40	master	high-grade	deputyDirector	1-5years	partially	Xiuhart	action、do、check、disposal	check list┋fishbone chart┋permutation chart┋control chart┋histogram┋scatter chart┋hierarchical method┋ flow chart┋Gantt chart┋countermeasure chart	always	always	always	always	always	always	always	always	not	x	x	x	x	x	no	yes	off line
433	F	54	Bachelor	high-grade	deputyDirector	10years.	partially	Xiuhart	action、check、disposal、do	check list┋fishbone chart┋permutation chart┋control chart┋histogram┋scatter chart┋hierarchical method┋ flow chart┋Gantt chart┋countermeasure chart	always	always	always	always	always	always	sometimes	sometimes	not	x	x	x	x	x	no	not sure	on line
434	F	42	Bachelor	high-grade	nurse	6-10years	yes	deming	action、do、check、disposal	check list┋fishbone chart┋permutation chart┋control chart┋histogram┋scatter chart┋hierarchical method	always	always	always	always	always	always	always	always	not	x	x	x	x	x	no	yes	on line
435	F	37	Bachelor	medium-grade	deputynurse	1-5years	yes	Xiuhart	action、do、check、disposal	fishbone chart┋permutation chart┋control chart	always	always	always	sometimes	always	always	always	sometimes	not	x	x	x	x	x	no	yes	on line
436	F	41	Bachelor	high-grade	deputynurse	1-5years	yes	deming	action、do、check、disposal	fishbone chart┋permutation chart┋control chart┋ flow chart┋countermeasure chart	always	always	always	always	sometimes	sometimes	sometimes	sometimes	yes	hospital training	1	sometimes	yes	yes	yes	yes	off line
437	M	39	Bachelor	medium-grade	Director	6-10years	yes	deming	action、do、check、disposal	check list┋fishbone chart┋control chart┋histogram┋ flow chart┋Gantt chart┋countermeasure chart	sometimes	never	never	sometimes	sometimes	sometimes	sometimes	sometimes	not	×	×	×	×	×	yes	not sure	off line
438	F	48	master	high-grade	Director	1-5years	yes	Feigenbaum	action、check、disposal、do	check list┋fishbone chart┋control chart┋histogram┋scatter chart┋hierarchical method	always	always	always	always	always	always	always	always	not	×	×	×	×	×	yes	not sure	off line
439	M	52	doctor	high-grade	Director	10years.	yes	Feigenbaum	action、check、disposal、do	check list┋fishbone chart┋control chart┋histogram┋scatter chart┋hierarchical method┋ flow chart	sometimes	sometimes	sometimes	always	sometimes	always	always	always	yes	hospital training	≥3	sometimes	yes	not sure	yes	no	x
440	F	40	master	high-grade	deputyDirector	1-5years	yes	deming	action、do、check、disposal	check list┋fishbone chart┋permutation chart┋control chart┋histogram┋scatter chart┋hierarchical method┋ flow chart┋Gantt chart┋countermeasure chart	always	always	always	always	always	always	always	always	not	×	×	×	×	×	yes	yes	off line
441	F	40	Bachelor	high-grade	nurse	10years.	yes	deming	action、do、check、disposal	check list┋fishbone chart┋permutation chart┋control chart┋histogram┋scatter chart┋hierarchical method	always	always	always	always	always	always	always	always	yes	hospital training	≥3	always	yes	yes	yes	yes	on line
442	M	28	master	medium-grade	nurse	1-5years	yes	deming	action、do、check、disposal	check list┋fishbone chart┋permutation chart┋control chart┋histogram┋scatter chart┋hierarchical method	never	sometimes	sometimes	sometimes	sometimes	sometimes	sometimes	never	not	×	×	×	×	×	yes	no	x
443	F	36	Bachelor	medium-grade	deputyDirector	1-5years	yes	deming	action、do、check、disposal	check list┋fishbone chart┋permutation chart┋control chart┋histogram┋scatter chart┋hierarchical method┋ flow chart┋Gantt chart┋countermeasure chart	always	sometimes	always	sometimes	always	sometimes	sometimes	sometimes	not	×	×	×	×	×	yes	yes	on line
444	M	53	Bachelor	high-grade	deputyDirector	1-5years	yes	deming	do、disposal、check、action	check list┋fishbone chart┋permutation chart┋control chart┋histogram┋scatter chart┋hierarchical method┋ flow chart┋Gantt chart┋countermeasure chart	sometimes	sometimes	sometimes	sometimes	sometimes	sometimes	sometimes	sometimes	yes	hospital training	1	sometimes	not sure	not sure	yes	yes	off line
445	M	48	Bachelor	high-grade	Director	6-10years	yes	deming	action、do、check、disposal	check list┋fishbone chart┋control chart┋histogram┋scatter chart┋hierarchical method┋ flow chart	always	always	always	sometimes	sometimes	always	always	sometimes	not	×	×	×	×	×	no	yes	on line
446	F	37	Bachelor	medium-grade	deputyDirector	6-10years	no	x	x	x	sometimes	sometimes	sometimes	sometimes	sometimes	sometimes	sometimes	sometimes	not	×	×	×	×	×	no	yes	on line
447	M	40	Bachelor	medium-grade	deputyDirector	1-5years	yes	deming	action、do、check、disposal	check list┋fishbone chart┋permutation chart┋control chart┋histogram┋scatter chart┋hierarchical method┋ flow chart┋Gantt chart┋countermeasure chart	always	always	always	always	always	always	always	always	yes	hospital training	3	always	yes	yes	yes	yes	on line
448	M	49	Bachelor	high-grade	deputyDirector	10years.	yes	deming	action、do、check、disposal	check list┋fishbone chart┋permutation chart┋control chart┋histogram┋scatter chart┋hierarchical method┋ flow chart┋Gantt chart┋countermeasure chart	always	always	always	always	always	always	always	always	yes	hospital training	≥3	always	yes	yes	no	yes	on line
449	M	41	Bachelor	high-grade	deputyDirector	1-5years	yes	deming	action、do、check、disposal	check list┋fishbone chart┋permutation chart┋control chart┋histogram┋scatter chart┋hierarchical method┋ flow chart┋Gantt chart┋countermeasure chart	always	always	always	always	always	sometimes	always	sometimes	not	×	×	×	×	×	no	yes	on line
450	M	45	doctor	high-grade	deputyDirector	6-10years	partially	deming	action、do、check、disposal	check list┋fishbone chart┋permutation chart┋control chart┋histogram┋scatter chart┋hierarchical method┋ flow chart┋Gantt chart┋countermeasure chart	sometimes	always	always	always	sometimes	sometimes	sometimes	sometimes	not	×	×	×	×	×	no	yes	off line
451	F	47	Bachelor	high-grade	nurse	10years.	yes	deming	action、do、check、disposal	check list┋fishbone chart┋permutation chart┋control chart┋histogram┋scatter chart┋hierarchical method	always	always	always	always	always	always	always	always	yes	hospital training	≥3	always	yes	yes	no	yes	off line
452	F	35	Bachelor	medium-grade	deputynurse	1-5years	yes	deming	action、do、check、disposal	fishbone chart┋permutation chart┋control chart┋histogram┋hierarchical method	always	always	always	always	always	always	always	sometimes	not	×	×	×	×	×	no	yes	off line
453	F	30	master	medium-grade	deputynurse	1-5years	yes	deming	action、do、check、disposal	fishbone chart┋permutation chart┋control chart┋histogram┋hierarchical method	always	always	always	always	always	sometimes	sometimes	sometimes	yes	hospital training	2	sometimes	yes	yes	no	yes	off line
454	M	40	doctor	high-grade	deputyDirector	1-5years	yes	deming	action、check、disposal、do	check list┋fishbone chart┋permutation chart┋control chart┋histogram┋scatter chart┋hierarchical method┋ flow chart┋Gantt chart┋countermeasure chart	always	always	always	always	always	always	always	always	yes	hospital training	≥3	always	yes	yes	yes	yes	on line
455	F	39	doctor	high-grade	deputyDirector	1-5years	yes	Xiuhart	action、do、check、disposal	check list┋fishbone chart┋permutation chart┋control chart┋histogram┋scatter chart┋hierarchical method┋ flow chart┋Gantt chart┋countermeasure chart	always	always	always	always	always	always	always	always	yes	hospital training	1	always	yes	yes	yes	yes	on line
456	F	33	Bachelor	medium-grade	nurse	1-5years	yes	deming	action、do、check、disposal	check list┋fishbone chart┋permutation chart┋control chart┋histogram┋scatter chart┋hierarchical method	sometimes	sometimes	sometimes	sometimes	sometimes	sometimes	sometimes	sometimes	not	×	×	×	×	×	no	yes	on line
457	M	58	Bachelor	high-grade	deputyDirector	6-10years	yes	deming	action、do、check、disposal	check list┋fishbone chart┋permutation chart┋control chart┋histogram┋scatter chart┋hierarchical method┋ flow chart┋Gantt chart┋countermeasure chart	sometimes	sometimes	sometimes	sometimes	sometimes	sometimes	sometimes	sometimes	not	×	×	×	×	×	no	not sure	on line
458	F	59	Bachelor	high-grade	Director	10years.	yes	deming	action、do、check、disposal	check list┋fishbone chart┋control chart┋histogram┋scatter chart┋ flow chart	always	always	always	always	always	sometimes	sometimes	sometimes	not	×	×	×	×	×	no	yes	off line
459	F	58	Bachelor	high-grade	Director	10years.	partially	deming	action、do、check、disposal	check list┋fishbone chart┋control chart┋histogram┋scatter chart┋ flow chart	always	always	always	always	always	sometimes	never	never	not	×	×	×	×	×	yes	no	x
460	F	48	master	high-grade	deputyDirector	10years.	yes	Feigenbaum	action、do、check、disposal	check list┋fishbone chart┋permutation chart┋control chart┋histogram┋scatter chart┋hierarchical method┋ flow chart┋Gantt chart┋countermeasure chart	sometimes	sometimes	sometimes	sometimes	sometimes	sometimes	sometimes	sometimes	not	×	×	×	×	×	no	no	x
461	M	37	master	high-grade	deputyDirector	1-5years	no	x	x	x	never	never	never	never	never	never	never	never	not	×	×	×	×	×	yes	yes	on line
462	F	46	Bachelor	medium-grade	deputynurse	6-10years	yes	deming	action、do、check、disposal	fishbone chart┋permutation chart┋control chart┋histogram┋hierarchical method┋Gantt chart	always	always	always	always	always	always	always	always	not	×	×	×	×	×	no	yes	on line
463	F	51	college	high-grade	nurse	10years.	partially	Feigenbaum	action、do、check、disposal	check list┋fishbone chart┋permutation chart┋control chart┋histogram┋scatter chart┋hierarchical method	always	always	always	always	always	always	always	always	not	×	×	×	×	×	no	yes	off line
464	F	41	college	medium-grade	nurse	6-10years	partially	deming	action、do、check、disposal	check list┋fishbone chart┋permutation chart┋control chart┋histogram┋scatter chart┋hierarchical method	sometimes	always	always	sometimes	sometimes	sometimes	sometimes	sometimes	not	×	×	×	×	×	yes	yes	on line
465	M	47	doctor	high-grade	Director	10years.	yes	deming	action、do、check、disposal	check list┋fishbone chart┋control chart┋histogram┋scatter chart┋ flow chart	sometimes	sometimes	sometimes	sometimes	sometimes	always	sometimes	sometimes	not	×	×	×	×	×	no	yes	off line
466	F	43	doctor	high-grade	deputyDirector	1-5years	yes	Xiuhart	action、do、check、disposal	check list┋fishbone chart┋permutation chart┋control chart┋histogram┋scatter chart┋hierarchical method┋ flow chart┋Gantt chart┋countermeasure chart	always	always	always	always	sometimes	sometimes	sometimes	sometimes	not	×	×	×	×	×	no	yes	off line
467	F	37	Bachelor	high-grade	deputynurse	1-5years	yes	deming	action、do、check、disposal	fishbone chart┋permutation chart┋control chart┋histogram┋hierarchical method┋Gantt chart	always	always	sometimes	always	always	always	sometimes	sometimes	yes	hospital training	≥3	always	yes	yes	no	yes	on line
468	F	29	master	medium-grade	nurse	1-5years	partially	deming	action、check、disposal、do	check list┋fishbone chart┋permutation chart┋control chart┋histogram┋scatter chart┋hierarchical method	sometimes	sometimes	sometimes	sometimes	sometimes	sometimes	sometimes	sometimes	not	×	×	×	×	×	no	yes	on line
469	M	42	doctor	high-grade	Director	10years.	yes	deming	action、do、check、disposal	check list┋fishbone chart┋control chart┋histogram┋scatter chart┋ flow chart┋Gantt chart	always	always	always	always	always	always	always	always	not	×	×	×	×	×	no	yes	on line
470	F	41	Bachelor	high-grade	nurse	6-10years	partially	deming	action、check、disposal、do	check list┋fishbone chart┋permutation chart┋control chart┋histogram┋scatter chart┋hierarchical method	sometimes	sometimes	sometimes	sometimes	sometimes	sometimes	sometimes	sometimes	not	×	×	×	×	×	no	yes	on line
471	M	37	master	high-grade	deputyDirector	1-5years	yes	deming	action、do、check、disposal	check list┋fishbone chart┋permutation chart┋control chart┋histogram┋scatter chart┋hierarchical method┋ flow chart┋Gantt chart┋countermeasure chart	always	always	always	always	always	always	always	always	yes	other institutions	3	always	yes	yes	no	yes	off line
472	F	34	Bachelor	medium-grade	nurse	10years.	yes	Feigenbaum	action、do、check、disposal	check list┋fishbone chart┋permutation chart┋control chart┋histogram┋scatter chart┋hierarchical method	always	always	always	always	always	always	always	always	not	×	×	×	×	×	no	yes	on line
473	F	34	Bachelor	medium-grade	nurse	1-5years	yes	deming	action、do、check、disposal	check list┋fishbone chart┋permutation chart┋control chart┋histogram┋scatter chart┋hierarchical method	always	always	always	always	always	always	always	sometimes	not	×	×	×	×	×	no	yes	on line
474	F	51	college	high-grade	nurse	6-10years	yes	deming	action、do、check、disposal	check list┋fishbone chart┋permutation chart┋control chart┋histogram┋scatter chart┋hierarchical method	always	always	always	always	always	always	always	always	not	×	×	×	×	×	yes	yes	on line
475	F	30	Bachelor	medium-grade	deputynurse	1-5years	partially	Xiuhart	disposal、check、action、do	fishbone chart┋permutation chart┋control chart┋histogram┋hierarchical method┋Gantt chart┋countermeasure chart	always	always	always	sometimes	sometimes	sometimes	sometimes	sometimes	not	×	×	×	×	×	no	yes	off line
476	F	32	Bachelor	medium-grade	nurse	6-10years	yes	deming	action、do、check、disposal	check list┋fishbone chart┋permutation chart┋control chart┋histogram┋scatter chart┋hierarchical method┋countermeasure chart	always	always	always	always	always	sometimes	sometimes	sometimes	not	×	×	×	×	×	no	yes	off line
477	F	52	college	high-grade	nurse	10years.	yes	deming	action、check、disposal、do	check list┋fishbone chart┋permutation chart┋control chart┋histogram┋scatter chart┋hierarchical method┋ flow chart	always	always	always	always	always	sometimes	never	never	not	×	×	×	×	×	no	yes	on line
478	F	39	Bachelor	medium-grade	deputynurse	10years.	yes	deming	action、do、check、disposal	fishbone chart┋permutation chart┋control chart┋histogram┋hierarchical method┋ flow chart	always	always	always	always	always	always	always	always	yes	hospital training	≥3	always	yes	yes	no	yes	on line
479	F	44	Bachelor	high-grade	nurse	1-5years	yes	deming	action、do、check、disposal	check list┋fishbone chart┋permutation chart┋control chart┋histogram┋scatter chart┋hierarchical method┋ flow chart	always	always	always	always	always	always	sometimes	never	not	×	×	×	×	×	no	yes	off line
480	F	56	college	high-grade	nurse	1-5years	yes	deming	action、do、check、disposal	check list┋fishbone chart┋permutation chart┋control chart┋histogram┋scatter chart┋hierarchical method┋ flow chart	sometimes	sometimes	sometimes	sometimes	sometimes	sometimes	sometimes	sometimes	yes	hospital training	3	sometimes	yes	yes	no	yes	on line
481	F	58	college	high-grade	Director	10years.	yes	deming	action、do、check、disposal	check list┋fishbone chart┋control chart┋histogram┋scatter chart┋ flow chart┋Gantt chart	always	always	always	always	always	always	always	always	yes	hospital training	1	always	yes	yes	no	yes	on line
482	F	43	doctor	high-grade	deputyDirector	1-5years	partially	Feigenbaum	action、do、check、disposal	check list┋fishbone chart┋permutation chart┋control chart┋histogram┋scatter chart┋hierarchical method┋ flow chart┋Gantt chart┋countermeasure chart	always	always	always	always	always	never	never	never	not	×	×	×	×	×	yes	yes	on line
483	M	47	Bachelor	high-grade	deputyDirector	1-5years	yes	deming	action、do、check、disposal	check list┋fishbone chart┋permutation chart┋control chart┋histogram┋scatter chart┋hierarchical method┋ flow chart┋Gantt chart┋countermeasure chart	always	always	always	always	always	always	sometimes	always	not	×	×	×	×	×	no	yes	off line
484	F	32	Bachelor	medium-grade	deputynurse	1-5years	yes	Xiuhart	action、do、check、disposal	fishbone chart┋permutation chart┋control chart┋histogram┋ flow chart	always	always	always	always	always	always	always	always	not	×	×	×	×	×	yes	yes	on line
485	M	52	Bachelor	high-grade	deputyDirector	10years.	yes	Feigenbaum	action、do、check、disposal	check list┋fishbone chart┋permutation chart┋control chart┋histogram┋scatter chart┋hierarchical method┋ flow chart┋Gantt chart┋countermeasure chart	always	always	always	always	always	always	always	always	yes	hospital training	1	always	not sure	not sure	yes	not sure	on line
486	F	41	doctor	high-grade	deputyDirector	1-5years	yes	Feigenbaum	action、do、check、disposal	check list┋fishbone chart┋permutation chart┋control chart┋histogram┋scatter chart┋hierarchical method┋ flow chart┋Gantt chart┋countermeasure chart	always	always	always	always	always	always	always	always	not	×	×	×	×	×	yes	yes	on line
487	M	52	Bachelor	high-grade	Director	10years.	yes	Feigenbaum	action、do、check、disposal	check list┋fishbone chart┋control chart┋histogram┋scatter chart┋ flow chart┋Gantt chart	always	always	always	always	always	always	always	always	yes	hospital training	≥3	always	yes	yes	no	yes	off line
488	M	51	doctor	high-grade	Director	10years.	yes	deming	action、do、check、disposal	check list┋fishbone chart┋control chart┋histogram┋scatter chart┋ flow chart┋Gantt chart┋countermeasure chart	sometimes	sometimes	sometimes	sometimes	sometimes	sometimes	sometimes	sometimes	not	×	×	×	×	×	no	yes	off line
489	F	41	master	high-grade	deputyDirector	1-5years	partially	deming	action、do、check、disposal	check list┋fishbone chart┋permutation chart┋control chart┋histogram┋scatter chart┋hierarchical method┋ flow chart┋Gantt chart┋countermeasure chart	sometimes	sometimes	sometimes	sometimes	sometimes	sometimes	sometimes	sometimes	not	×	×	×	×	×	no	yes	off line
490	F	54	Bachelor	high-grade	deputyDirector	10years.	partially	deming	action、do、check、disposal	check list┋fishbone chart┋permutation chart┋control chart┋histogram┋scatter chart┋hierarchical method┋ flow chart┋Gantt chart┋countermeasure chart	always	always	always	always	sometimes	always	sometimes	sometimes	not	×	×	×	×	×	no	yes	on line
491	F	50	Bachelor	medium-grade	deputyDirector	10years.	yes	deming	action、do、check、disposal	check list┋fishbone chart┋permutation chart┋control chart┋histogram┋scatter chart┋hierarchical method┋ flow chart┋Gantt chart┋countermeasure chart	always	always	always	always	always	always	always	always	not	×	×	×	×	×	no	yes	off line
492	F	31	master	medium-grade	deputynurse	1-5years	yes	deming	action、do、check、disposal	fishbone chart┋permutation chart┋control chart┋histogram┋ flow chart	always	always	always	always	always	always	always	always	not	×	×	×	×	×	no	yes	off line
493	F	42	Bachelor	medium-grade	deputynurse	10years.	yes	deming	action、do、check、disposal	fishbone chart┋permutation chart┋control chart┋histogram┋scatter chart┋hierarchical method┋Gantt chart	always	always	always	sometimes	sometimes	sometimes	sometimes	sometimes	yes	other institutions	≥3	always	yes	yes	no	yes	off line
494	M	53	Bachelor	high-grade	Director	6-10years	yes	Xiuhart	action、do、check、disposal	check list┋fishbone chart┋ flow chart	always	always	always	always	always	always	always	always	yes	hospital training	≥3	always	yes	yes	no	yes	on line
495	F	38	Bachelor	medium-grade	deputynurse	1-5years	yes	deming	action、check、disposal、do	fishbone chart┋permutation chart┋ flow chart	always	always	always	always	always	always	always	sometimes	yes	byself	1	sometimes	yes	yes	yes	yes	on line
496	M	56	master	high-grade	Director	10years.	yes	deming	do、disposal、check、action	check list┋fishbone chart┋ flow chart	always	always	always	always	always	always	always	always	yes	hospital training	3	always	yes	yes	no	yes	on line
497	M	38	master	high-grade	deputyDirector	1-5years	partially	deming	action、do、check、disposal	check list┋fishbone chart┋permutation chart┋control chart┋histogram┋scatter chart┋hierarchical method┋ flow chart┋Gantt chart┋countermeasure chart	always	sometimes	sometimes	sometimes	sometimes	sometimes	sometimes	sometimes	not	×	×	×	×	×	no	yes	off line
498	M	36	Bachelor	medium-grade	deputyDirector	1-5years	yes	deming	action、do、check、disposal	check list┋fishbone chart┋permutation chart┋control chart┋histogram┋scatter chart┋Gantt chart	always	always	always	always	always	always	always	always	yes	byself	1	sometimes	not sure	yes	no	yes	on line
499	F	43	Bachelor	high-grade	nurse	10years.	yes	deming	action、do、check、disposal	check list┋fishbone chart┋permutation chart┋control chart┋histogram┋scatter chart┋hierarchical method┋ flow chart	always	always	always	always	always	always	always	always	yes	hospital training	3	always	yes	yes	no	yes	off line
500	M	45	master	high-grade	deputyDirector	1-5years	yes	deming	action、do、check、disposal	check list┋fishbone chart┋permutation chart┋control chart┋histogram┋scatter chart┋Gantt chart	always	always	always	always	always	always	always	always	yes	byself	2	always	not sure	yes	no	yes	off line
501	M	48	master	high-grade	deputyDirector	1-5years	yes	deming	action、do、check、disposal	check list┋fishbone chart┋permutation chart┋control chart┋histogram┋scatter chart┋Gantt chart	always	always	always	always	always	always	always	always	yes	hospital training	1	sometimes	yes	yes	no	yes	off line
502	M	41	master	high-grade	deputyDirector	1-5years	yes	deming	action、do、check、disposal	check list┋fishbone chart┋permutation chart┋control chart┋histogram┋scatter chart┋Gantt chart┋countermeasure chart	always	always	always	sometimes	sometimes	sometimes	sometimes	sometimes	not	×	×	×	×	×	yes	yes	off line
503	F	48	master	high-grade	deputyDirector	1-5years	yes	deming	action、do、check、disposal	check list┋fishbone chart┋permutation chart┋control chart┋histogram┋scatter chart┋ flow chart	always	always	always	always	always	always	always	always	not	×	×	×	×	×	yes	yes	off line
504	M	38	doctor	high-grade	deputyDirector	1-5years	yes	Feigenbaum	action、do、check、disposal	check list┋fishbone chart┋permutation chart┋control chart┋histogram┋scatter chart┋ flow chart	sometimes	sometimes	sometimes	never	never	never	never	never	not	×	×	×	×	×	no	yes	off line
505	F	58	Bachelor	high-grade	Director	6-10years	yes	deming	action、do、check、disposal	check list┋fishbone chart┋ flow chart	always	always	always	always	always	always	always	always	not	×	×	×	×	×	no	yes	on line
506	M	48	Bachelor	high-grade	deputyDirector	6-10years	yes	deming	action、do、check、disposal	check list┋fishbone chart┋permutation chart┋control chart┋histogram┋scatter chart┋ flow chart	always	always	always	sometimes	sometimes	sometimes	always	sometimes	yes	byself	1	sometimes	not sure	yes	yes	yes	off line
507	F	41	master	high-grade	deputyDirector	1-5years	partially	Xiuhart	action、do、check、disposal	check list┋fishbone chart┋permutation chart┋control chart┋histogram┋scatter chart┋ flow chart	sometimes	always	always	always	always	sometimes	sometimes	sometimes	not	×	×		x	x	yes	no	x
508	M	52	doctor	high-grade	Director	10years.	yes	deming	action、check、disposal、do	check list┋fishbone chart┋ flow chart┋countermeasure chart	always	always	always	always	always	sometimes	sometimes	sometimes	yes	hospital training	≥3	sometimes	not sure	not sure	yes	not sure	off line
509	F	52	master	high-grade	Director	10years.	yes	deming	action、do、check、disposal	check list┋fishbone chart┋ flow chart┋countermeasure chart	always	always	always	always	always	always	always	always	yes	hospital training	≥3	always	yes	yes	yes	yes	on line
510	F	54	master	high-grade	Director	10years.	yes	deming	action、do、check、disposal	check list┋fishbone chart┋ flow chart┋Gantt chart	always	always	always	always	always	always	always	always	yes	hospital training	≥3	sometimes	not sure	yes	no	yes	on line
511	F	45	doctor	high-grade	deputyDirector	1-5years	no	x	x	x	sometimes	sometimes	sometimes	sometimes	sometimes	sometimes	sometimes	sometimes	not	x	x	x	x	x	no	yes	on line
512	F	44	Bachelor	medium-grade	nurse	6-10years	yes	deming	action、do、check、disposal	check list┋fishbone chart┋permutation chart┋control chart┋histogram┋scatter chart┋hierarchical method┋ flow chart	always	always	always	always	always	always	always	always	not	×	×	×	×	×	no	yes	on line
513	F	39	master	high-grade	deputyDirector	1-5years	yes	deming	action、do、check、disposal	check list┋fishbone chart┋permutation chart┋control chart┋histogram┋scatter chart┋ flow chart	always	always	always	always	always	always	always	always	not	×	×	×	×	×	no	yes	off line
514	F	59	master	high-grade	Director	10years.	yes	deming	action、do、check、disposal	check list┋fishbone chart┋ flow chart┋Gantt chart	always	always	always	always	always	always	always	always	yes	hospital training	≥3	always	yes	yes	no	yes	on line
515	M	57	Bachelor	high-grade	deputyDirector	10years.	yes	deming	action、do、check、disposal	check list┋fishbone chart┋permutation chart┋control chart┋histogram┋scatter chart┋ flow chart	always	sometimes	sometimes	always	always	always	always	sometimes	not	×	×	×	×	×	no	yes	on line
516	F	34	Bachelor	medium-grade	deputynurse	1-5years	yes	Xiuhart	action、do、check、disposal	fishbone chart┋permutation chart┋ flow chart	always	always	always	always	always	always	always	sometimes	yes	hospital training	≥3	always	yes	yes	yes	yes	off line
517	F	40	Bachelor	high-grade	nurse	10years.	yes	deming	action、do、check、disposal	check list┋fishbone chart┋permutation chart┋control chart┋histogram┋scatter chart┋hierarchical method┋ flow chart	sometimes	always	always	always	sometimes	sometimes	always	sometimes	yes	byself	1	sometimes	not sure	yes	yes	yes	off line
518	F	36	doctor	medium-grade	deputyDirector	1-5years	yes	deming	action、do、check、disposal	check list┋fishbone chart┋permutation chart┋control chart┋histogram┋scatter chart┋ flow chart	always	always	always	always	always	always	always	always	not	×	×		x	x	no	yes	off line
519	F	35	Bachelor	medium-grade	deputynurse	10years.	yes	deming	action、do、check、disposal	fishbone chart┋permutation chart┋scatter chart┋hierarchical method┋ flow chart	always	always	always	always	always	always	always	always	yes	hospital training	≥3	always	not sure	yes	yes	yes	off line
520	F	53	Bachelor	high-grade	nurse	10years.	yes	deming	action、do、check、disposal	check list┋fishbone chart┋permutation chart┋control chart┋histogram┋scatter chart┋hierarchical method┋ flow chart	always	always	always	always	always	always	always	always	yes	hospital training	≥3	always	yes	yes	no	yes	on line
521	F	51	college	high-grade	nurse	10years.	yes	deming	action、do、check、disposal	check list┋fishbone chart┋permutation chart┋control chart┋histogram┋scatter chart┋hierarchical method┋ flow chart	always	always	always	always	always	always	always	always	yes	hospital training	≥3	always	yes	yes	yes	yes	on line
522	F	52	Bachelor	high-grade	nurse	10years.	yes	deming	action、do、check、disposal	check list┋fishbone chart┋permutation chart┋control chart┋histogram┋scatter chart┋hierarchical method┋ flow chart	sometimes	always	always	always	always	sometimes	sometimes	never	yes	hospital training	≥3	sometimes	not sure	not sure	no	yes	on line
523	F	49	master	high-grade	deputyDirector	6-10years	partially	deming	action、do、check、disposal	fishbone chart┋permutation chart┋scatter chart┋Gantt chart	always	always	sometimes	sometimes	sometimes	sometimes	sometimes	sometimes	not	×	×	x	x	x	no	yes	on line
524	F	42	Bachelor	high-grade	nurse	10years.	yes	deming	action、do、check、disposal	check list┋fishbone chart┋permutation chart┋control chart┋histogram┋scatter chart┋hierarchical method┋ flow chart┋countermeasure chart	always	always	always	always	always	always	always	always	yes	hospital training	≥3	always	yes	yes	no	yes	off line
525	M	40	master	medium-grade	deputyDirector	1-5years	yes	deming	action、do、check、disposal	check list┋fishbone chart┋permutation chart┋control chart┋histogram┋scatter chart┋ flow chart	always	always	always	sometimes	always	always	sometimes	always	yes	byself	2	sometimes	yes	yes	no	yes	off line
526	M	38	master	high-grade	deputyDirector	1-5years	yes	deming	action、do、check、disposal	check list┋fishbone chart┋permutation chart┋control chart┋histogram┋scatter chart┋ flow chart┋countermeasure chart	sometimes	sometimes	sometimes	sometimes	sometimes	sometimes	sometimes	sometimes	yes	byself	1	sometimes	not sure	yes	no	yes	on line
527	F	44	Bachelor	high-grade	nurse	10years.	yes	deming	action、do、check、disposal	check list┋fishbone chart┋permutation chart┋control chart┋histogram┋scatter chart┋hierarchical method┋ flow chart┋countermeasure chart	always	always	always	always	always	always	always	always	yes	hospital training	≥3	always	yes	yes	no	yes	off line
528	F	40	Bachelor	medium-grade	deputynurse	1-5years	yes	deming	action、do、check、disposal	fishbone chart┋permutation chart┋scatter chart┋ flow chart	always	always	always	always	always	sometimes	sometimes	sometimes	not	×	×	×	×	×	no	yes	off line
529	F	38	master	medium-grade	deputynurse	1-5years	yes	deming	action、do、check、disposal	fishbone chart┋permutation chart┋histogram┋hierarchical method	always	always	always	always	always	always	always	always	not	×	×	×	×	×	no	yes	off line
530	M	47	Bachelor	high-grade	Director	10years.	yes	deming	action、do、check、disposal	check list┋fishbone chart┋ flow chart┋Gantt chart	always	always	always	always	always	always	always	always	yes	byself	≥3	always	yes	yes	no	yes	off line
531	F	32	Bachelor	medium-grade	deputynurse	10years.	yes	deming	action、do、check、disposal	fishbone chart┋permutation chart┋histogram┋ flow chart	always	always	always	always	always	always	always	always	yes	hospital training	≥3	always	yes	yes	no	yes	off line
532	F	32	Bachelor	medium-grade	deputynurse	1-5years	yes	deming	action、do、check、disposal	fishbone chart┋permutation chart┋histogram┋ flow chart┋countermeasure chart	always	always	always	always	always	always	always	always	not	×	×	×	×	×	no	yes	off line
533	F	43	Bachelor	medium-grade	deputynurse	1-5years	yes	deming	action、do、check、disposal	fishbone chart┋permutation chart┋histogram┋ flow chart┋Gantt chart	always	always	always	always	always	always	always	always	yes	hospital training	1	always	yes	yes	no	yes	on line
534	F	29	master	medium-grade	deputynurse	1-5years	yes	deming	action、do、check、disposal	fishbone chart┋permutation chart┋histogram┋scatter chart┋Gantt chart	always	always	always	always	always	sometimes	sometimes	sometimes	not	×	×	×	×	×	no	yes	off line
535	F	61	Bachelor	high-grade	Director	10years.	yes	deming	action、do、check、disposal	check list┋fishbone chart┋ flow chart┋Gantt chart	always	always	always	always	sometimes	sometimes	always	sometimes	not	×	×	×	×	×	no	yes	off line
536	F	46	Bachelor	high-grade	nurse	6-10years	yes	deming	action、do、check、disposal	check list┋fishbone chart┋permutation chart┋control chart┋histogram┋scatter chart┋hierarchical method┋ flow chart┋countermeasure chart	always	always	always	always	always	always	always	always	not	×	×	×	×	×	no	yes	off line
537	F	59	Bachelor	high-grade	deputyDirector	10years.	yes	deming	action、do、check、disposal	fishbone chart┋scatter chart	sometimes	always	sometimes	always	sometimes	always	always	always	yes	hospital training	≥3	sometimes	yes	yes	no	yes	off line
538	F	51	Bachelor	high-grade	nurse	10years.	yes	deming	action、do、check、disposal	check list┋fishbone chart┋permutation chart┋control chart┋histogram┋scatter chart┋hierarchical method┋ flow chart┋countermeasure chart	always	always	always	always	always	always	always	always	yes	hospital training	≥3	always	yes	yes	no	yes	on line
539	F	59	Bachelor	high-grade	deputyDirector	10years.	yes	deming	action、do、check、disposal	check list┋fishbone chart┋permutation chart┋control chart┋histogram┋scatter chart┋ flow chart┋countermeasure chart	always	always	always	always	always	always	always	always	yes	hospital training	≥3	always	yes	yes	no	yes	off line
540	F	40	master	high-grade	deputynurse	1-5years	yes	deming	action、do、check、disposal	fishbone chart┋scatter chart┋countermeasure chart	always	always	always	always	always	always	sometimes	always	yes	other institutions	≥3	always	yes	yes	no	no	x
541	F	47	Bachelor	high-grade	nurse	6-10years	yes	deming	action、do、check、disposal	check list┋fishbone chart┋permutation chart┋control chart┋histogram┋scatter chart┋hierarchical method┋ flow chart┋Gantt chart	always	always	always	always	always	always	always	sometimes	not	×	×	×	×	×	no	yes	off line
542	M	36	master	medium-grade	deputyDirector	1-5years	partially	deming	action、do、check、disposal	check list┋fishbone chart┋permutation chart┋control chart┋histogram┋scatter chart┋ flow chart┋countermeasure chart	always	always	always	sometimes	sometimes	sometimes	sometimes	always	not	×	×	×	×	×	no	yes	off line
543	F	47	Bachelor	high-grade	deputynurse	10years.	yes	deming	action、do、check、disposal	fishbone chart┋scatter chart┋hierarchical method┋ flow chart	always	always	always	always	always	always	always	always	not	×	×	×	×	×	yes	not sure	off line
544	F	47	Bachelor	high-grade	deputynurse	10years.	yes	deming	action、do、check、disposal	fishbone chart┋scatter chart┋ flow chart┋Gantt chart┋countermeasure chart	always	always	always	always	always	always	always	always	yes	hospital training	2	always	yes	yes	no	yes	off line
545	M	29	Bachelor	medium-grade	deputynurse	6-10years	yes	deming	action、do、check、disposal	fishbone chart┋histogram┋hierarchical method┋ flow chart┋Gantt chart	always	always	always	always	always	always	always	always	not	×	×	×	×	×	no	yes	off line
546	F	38	doctor	medium-grade	deputyDirector	1-5years	no	x	x	x	sometimes	sometimes	sometimes	sometimes	sometimes	sometimes	never	never	not	×	×	×	×	×	no	yes	off line
547	F	32	Bachelor	medium-grade	deputynurse	1-5years	yes	deming	action、do、check、disposal	fishbone chart┋histogram┋Gantt chart	always	always	always	always	sometimes	always	sometimes	sometimes	yes	hospital training	1	sometimes	yes	yes	no	yes	off line
548	F	42	doctor	high-grade	deputyDirector	1-5years	partially	Xiuhart	action、do、check、disposal	check list┋fishbone chart┋permutation chart┋control chart┋histogram┋scatter chart┋ flow chart┋Gantt chart	sometimes	sometimes	always	sometimes	always	sometimes	sometimes	sometimes	not	×	×	×	×	×	no	yes	on line
549	M	53	Bachelor	high-grade	deputyDirector	1-5years	partially	Xiuhart	action、check、disposal、do	check list┋fishbone chart┋permutation chart┋control chart┋histogram┋scatter chart┋ flow chart┋Gantt chart	sometimes	sometimes	sometimes	sometimes	sometimes	sometimes	sometimes	sometimes	not	×	×	×	×	×	no	yes	off line
550	F	39	master	high-grade	deputyDirector	10years.	partially	Xiuhart	action、do、check、disposal	check list┋fishbone chart┋permutation chart┋control chart┋histogram┋scatter chart┋ flow chart┋Gantt chart	always	always	sometimes	sometimes	sometimes	sometimes	sometimes	sometimes	not	x	x	x	x	x	no	not sure	off line
551	M	38	Bachelor	high-grade	deputyDirector	1-5years	partially	Feigenbaum	action、do、check、disposal	check list┋fishbone chart┋permutation chart┋control chart┋histogram┋scatter chart┋ flow chart┋Gantt chart	always	always	always	always	always	always	always	sometimes	not	x	x	x	x	x	no	yes	on line
552	M	38	Bachelor	high-grade	deputyDirector	1-5years	partially	Feigenbaum	action、do、check、disposal	check list┋fishbone chart┋permutation chart┋control chart┋histogram┋scatter chart┋ flow chart┋Gantt chart	always	always	always	always	always	sometimes	sometimes	never	not	×	×	×	×	×	no	yes	off line
553	M	38	master	high-grade	deputyDirector	1-5years	partially	deming	action、do、check、disposal	check list┋fishbone chart┋permutation chart┋control chart┋histogram┋scatter chart┋ flow chart┋Gantt chart	always	sometimes	sometimes	sometimes	sometimes	sometimes	sometimes	sometimes	not	×	×	×	×	×	no	yes	off line
554	F	37	doctor	high-grade	deputyDirector	1-5years	partially	deming	action、do、check、disposal	check list┋fishbone chart┋permutation chart┋control chart┋histogram┋scatter chart┋ flow chart┋Gantt chart┋countermeasure chart	always	always	always	always	always	sometimes	sometimes	sometimes	not	x	x	x	x	x	no	yes	on line
555	M	36	Bachelor	medium-grade	deputyDirector	1-5years	partially	Ishikawa Kaoru	action、check、disposal、do	check list┋fishbone chart┋permutation chart┋ flow chart	sometimes	sometimes	sometimes	sometimes	sometimes	sometimes	sometimes	sometimes	yes	other institutions	2	never	not sure	not sure	no	yes	on line
556	F	36	doctor	medium-grade	deputyDirector	10years.	partially	deming	action、do、check、disposal	check list┋fishbone chart┋permutation chart┋ flow chart	sometimes	sometimes	sometimes	sometimes	sometimes	sometimes	sometimes	sometimes	not	x	x	x	x	x	yes	no	x
557	M	36	master	medium-grade	deputyDirector	1-5years	partially	deming	action、do、check、disposal	check list┋fishbone chart┋permutation chart┋ flow chart┋countermeasure chart	always	always	always	sometimes	sometimes	sometimes	sometimes	always	not	×	×	×	×	×	no	yes	off line
558	M	35	master	high-grade	deputyDirector	1-5years	partially	deming	action、do、check、disposal	check list┋fishbone chart┋permutation chart┋ flow chart┋countermeasure chart	always	always	always	always	always	sometimes	sometimes	sometimes	yes	byself	1	sometimes	not sure	not sure	no	not sure	off line
559	F	32	master	medium-grade	deputyDirector	1-5years	partially	Feigenbaum	action、check、disposal、do	check list┋fishbone chart┋permutation chart┋ flow chart┋Gantt chart	always	always	always	always	always	always	always	always	not	x	x	x	x	x	no	not sure	on line
560	M	30	master	medium-grade	deputyDirector	1-5years	partially	deming	action、do、check、disposal	check list┋fishbone chart┋permutation chart┋ flow chart┋Gantt chart	always	always	always	always	always	always	always	always	yes	hospital training	2	sometimes	not sure	not sure	no	yes	on line
561	F	41	master	high-grade	deputyDirector	1-5years	partially	deming	action、do、check、disposal	check list┋fishbone chart┋permutation chart┋histogram	sometimes	sometimes	sometimes	sometimes	sometimes	sometimes	sometimes	sometimes	not	×	×	×	×	×	no	yes	off line
562	M	48	doctor	high-grade	Director	1-5years	no	x	x	x	always	always	always	always	always	always	always	sometimes	not	x	x	x	x	x	no	yes	on line
563	M	49	Bachelor	high-grade	Director	10years.	no	x	x	x	sometimes	sometimes	sometimes	sometimes	sometimes	sometimes	sometimes	sometimes	not	x	x	x	x	x	yes	yes	on line
564	M	49	Bachelor	high-grade	Director	6-10years	no	x	x	x	always	always	always	sometimes	sometimes	never	never	never	not	x	x	x	x	x	no	yes	off line
565	M	49	Bachelor	high-grade	Director	6-10years	no	x	x	x	always	always	always	sometimes	sometimes	never	never	never	not	x	x	x	x	x	no	yes	off line
566	M	48	doctor	high-grade	Director	1-5years	no	x	x	x	always	always	always	always	always	always	always	sometimes	not	x	x	x	x	x	no	yes	on line
567	M	49	master	high-grade	Director	1-5years	no	x	x	x	always	always	always	always	always	always	always	sometimes	not	x	x	x	x	x	no	yes	on line
568	M	48	master	high-grade	Director	1-5years	no	x	x	x	always	always	always	always	always	always	always	sometimes	not	x	x	x	x	x	no	yes	on line
569	M	48	master	high-grade	Director	1-5years	no	x	x	x	always	always	always	always	always	always	always	sometimes	not	x	x	x	x	x	no	yes	on line
570	M	39	Bachelor	medium-grade	Director	6-10years	no	x	x	x	always	always	always	always	always	sometimes	always	sometimes	not	x	x	x	x	x	yes	not sure	on line
571	M	36	doctor	medium-grade	Director	6-10years	no	x	x	x	always	always	always	always	always	sometimes	always	sometimes	not	x	x	x	x	x	yes	not sure	on line
572	M	39	doctor	medium-grade	Director	6-10years	no	x	x	x	always	always	always	always	always	sometimes	always	sometimes	not	x	x	x	x	x	yes	not sure	on line
573	M	39	doctor	medium-grade	Director	6-10years	no	x	x	x	always	always	always	always	always	sometimes	always	sometimes	not	x	x	x	x	x	yes	not sure	on line
574	M	53	college	high-grade	Director	10years.	no	x	x	x	always	always	always	always	always	sometimes	always	never	not	x	x	x	x	x	no	yes	on line
575	M	48	master	high-grade	deputyDirector	10years.	no	x	x	x	sometimes	sometimes	sometimes	sometimes	never	sometimes	never	never	not	x	x	x	x	x	yes	not sure	on line
576	M	48	master	high-grade	deputyDirector	10years.	no	x	x	x	sometimes	sometimes	sometimes	sometimes	never	sometimes	never	never	not	x	x	x	x	x	yes	not sure	on line
577	F	45	doctor	high-grade	deputyDirector	1-5years	no	x	x	x	sometimes	sometimes	sometimes	sometimes	sometimes	sometimes	sometimes	sometimes	not	x	x	x	x	x	no	yes	on line
578	M	43	master	high-grade	deputyDirector	1-5years	no	x	x	x	sometimes	sometimes	sometimes	sometimes	sometimes	sometimes	sometimes	sometimes	not	×	×	×	×	×	no	yes	off line
579	M	42	Bachelor	high-grade	deputyDirector	6-10years	no	x	x	x	always	always	always	always	always	always	always	sometimes	not	x	x	x	x	x	no	yes	on line
580	M	42	master	high-grade	deputyDirector	1-5years	no	x	x	x	always	always	always	always	always	always	always	always	not	x	x	x	x	x	no	no	x
581	F	41	master	medium-grade	deputyDirector	1-5years	no	x	x	x	always	always	always	always	always	always	always	always	not	x	x	x	x	x	no	yes	off line
582	M	40	master	high-grade	deputyDirector	10years.	no	x	x	x	always	always	always	always	always	always	always	always	not	x	x	x	x	x	no	no	x
583	F	40	master	high-grade	deputyDirector	6-10years	no	x	x	x	always	always	always	always	always	always	always	always	not	x	x	x	x	x	no	yes	on line
584	M	40	master	high-grade	deputyDirector	1-5years	no	x	x	x	always	sometimes	always	always	always	always	always	always	not	x	x	x	x	x	yes	yes	on line
585	F	37	Bachelor	medium-grade	deputyDirector	6-10years	no	x	x	x	sometimes	sometimes	sometimes	sometimes	sometimes	sometimes	sometimes	sometimes	not	×	×	×	×	×	no	yes	on line
586	M	37	master	high-grade	deputyDirector	1-5years	no	x	x	x	never	never	never	never	never	never	never	never	not	×	×	×	×	×	yes	yes	on line
587	F	34	master	medium-grade	deputyDirector	1-5years	no	x	x	x	always	always	always	always	always	sometimes	always	never	not	x	x	x	x	x	no	not sure	on line
588	F	46	Bachelor	medium-grade	deputynurse	1-5years	yes	deming	action、do、check、disposal	fishbone chart┋histogram┋Gantt chart┋countermeasure chart	always	always	always	sometimes	always	sometimes	sometimes	always	not	x	x	x	x	x	no	not sure	off line
589	F	46	Bachelor	medium-grade	deputynurse	6-10years	yes	deming	action、do、check、disposal	fishbone chart┋histogram┋scatter chart┋hierarchical method┋ flow chart┋countermeasure chart	always	always	always	always	always	always	always	always	yes	hospital training	≥3	always	yes	yes	no	yes	on line
590	F	46	Bachelor	medium-grade	deputynurse	6-10years	yes	deming	action、do、check、disposal	fishbone chart┋histogram┋scatter chart┋ flow chart	always	always	always	always	always	always	always	always	not	×	×	×	×	×	no	yes	on line
591	F	44	Bachelor	medium-grade	deputynurse	1-5years	yes	deming	action、do、check、disposal	fishbone chart┋histogram┋scatter chart┋ flow chart┋Gantt chart	always	always	always	always	always	always	always	always	not	x	x	x	x	x	no	yes	off line
592	F	43	Bachelor	medium-grade	deputynurse	1-5years	yes	deming	action、do、check、disposal	fishbone chart┋histogram┋scatter chart┋ flow chart┋Gantt chart┋countermeasure chart	always	always	always	always	always	always	always	always	yes	hospital training	≥3	always	yes	yes	no	yes	on line
593	F	43	Bachelor	medium-grade	nurse	1-5years	yes	deming	action、do、check、disposal	check list┋fishbone chart┋permutation chart┋control chart┋histogram┋scatter chart┋hierarchical method┋ flow chart┋Gantt chart	always	always	always	always	always	always	always	always	yes	hospital training	1	always	yes	yes	no	yes	on line
594	F	41	Bachelor	medium-grade	deputynurse	1-5years	yes	Xiuhart	action、do、check、disposal	histogram┋ flow chart┋Gantt chart┋countermeasure chart	always	always	always	always	always	always	always	always	yes	byself	≥3	always	yes	yes	no	yes	off line
595	M	47	Bachelor	high-grade	Director	6-10years	partially	deming	action、do、check、disposal	check list┋fishbone chart┋ flow chart┋Gantt chart┋countermeasure chart	always	always	always	sometimes	sometimes	sometimes	sometimes	sometimes	not	x	x	x	x	x	yes	yes	off line
596	M	47	Bachelor	high-grade	Director	10years.	partially	Feigenbaum	action、do、check、disposal	check list┋fishbone chart┋ flow chart┋Gantt chart┋countermeasure chart	sometimes	sometimes	sometimes	sometimes	sometimes	sometimes	sometimes	sometimes	yes	hospital training	2	sometimes	not sure	not sure	yes	not sure	on line
597	M	47	doctor	high-grade	deputyDirector	1-5years	partially	Feigenbaum	action、do、check、disposal	check list┋fishbone chart┋scatter chart	sometimes	always	always	always	sometimes	always	always	sometimes	not	x	x	x	x	x	no	not sure	on line
598	M	47	Bachelor	high-grade	deputyDirector	1-5years	partially	Feigenbaum	action、check、disposal、do	check list┋fishbone chart┋scatter chart┋hierarchical method┋ flow chart┋Gantt chart┋countermeasure chart	always	sometimes	always	sometimes	always	always	sometimes	sometimes	not	x	x	x	x	x	no	yes	on line
599	M	48	master	high-grade	deputyDirector	10years.	no	x	x	x	sometimes	sometimes	sometimes	sometimes	never	sometimes	never	never	not	x	x	x	x	x	yes	not sure	on line
600	M	48	doctor	high-grade	Director	1-5years	no	x	x	x	always	always	always	always	always	always	always	sometimes	not	x	x	x	x	x	no	yes	on line
